# Supplementary material for: Long read and single molecule DNA sequencing simplifies genome assembly and TAL effector gene analysis of Xanthomonas translucens
Source: BMC Genomics. 2016 Jan 5;17:21. doi: 10.1186/s12864-015-2348-9 (PMC4700564; doi:10.1186/s12864-015-2348-9)
Supplement: Additional file 1: Table S1. — The sequence difference between the reference genome and the Illumina assembly for XT4699. (XLSX 9 kb) [file 12864_2015_2348_MOESM1_ESM.xlsx]

## Sheet: Addtional file 1
		Additional file 1: Table S1. The sequence difference between the reference genome and the Illumina assembly for XT4699
		Reference	Position on reference	Bases of reference	Bases of the Illumina assembly
		CP008714	693502	.	C
		CP008714	2210565	A	C
		CP008714	3303063	T	C
		CP008714	3499763	.	C
