# Supplementary material for: Long read and single molecule DNA sequencing simplifies genome assembly and TAL effector gene analysis of Xanthomonas translucens
Source: BMC Genomics. 2016 Jan 5;17:21. doi: 10.1186/s12864-015-2348-9 (PMC4700564; doi:10.1186/s12864-015-2348-9)
Supplement: Additional file 2: Table S2. — Summary of alignments of Sanger reads from TAL effector genes to the assembly genome of XT4699. (XLSX 10 kb) [file 12864_2015_2348_MOESM2_ESM.xlsx]

## Sheet: Book2
Additional file 2: Table S2. Summary of alignments of Sanger reads from TAL effector genes to the assembly genome of XT4699
Query	Identity (%)	Overlap (bp)	Coverage (%)	Query_start	Query_end	Assembly_start	Assembly_end	E-value
pBS-tal5- T3_R	100	506	100	1	506	2856687	2857192	0
pBS-tal5- T7	100	918	100	1	918	2860925	2860008	0
pBS-tal5- TALclone-F1	100	869	100	1	869	2860418	2859550	0
pBS-tal5- TALclone-F2	100	746	100	1	746	2859667	2858922	0
pBS-tal5- TALclone-R2	100	817	100	1	817	2857531	2858347	0
pBS-tal3- T3	100	874	100	1	874	1991073	1991946	0
pBS-tal3- T7	100	555	100	1	555	1995163	1994609	0
pBS-tal3- TALclone-F1	100	788	100	1	788	1994634	1993847	0
pBS-tal3- TALclone-R2	100	704	100	1	704	1991844	1992547	0
pBS-tal2- T3	100	677	100	1	677	608874	608198	0
pBS-tal2- T7	100	680	100	1	680	604409	605088	0
pBS-tal2- TALclone-F1	100	823	100	1	823	605076	605898	0
pBS-tal2- TALclone-F2	100	745	100	1	745	605841	606585	0
pBS-tal2- TALclone-R2	100	684	100	1	684	608167	607484	0
pBS-tal4- T3	100	833	100	1	833	2673556	2672724	0
pBS-tal4- T7	100	885	100	1	885	2669478	2670362	0
pBS-tal4- TALclone-F2	100	815	100	1	815	2670781	2671595	0
pBS-tal4-TALclone-R2	100	812	100	1	812	2672917	2672106	0
pBS-tal6-T3	100	762	100	1	762	2865507	2864746	0
pBS-tal6- TALclone-F1	100	824	100	1	824	2865014	2864191	0
pBS-tal6- TALclone-R2	100	801	100	1	801	2862257	2863057	0
pBS-tal6- TALclone-F2	100	948	100	1	948	2864262	2863315	0
pBS-tal1-TALclone-F1	100	751	100	1	751	584355	585105	0
pBS-tal1-TALclone-F2	100	708	100	1	708	585112	585819	0
pBS-tal1-TALclone-R2	100	814	100	1	814	587241	586428	0
