# Supplementary material for: Long read and single molecule DNA sequencing simplifies genome assembly and TAL effector gene analysis of Xanthomonas translucens
Source: BMC Genomics. 2016 Jan 5;17:21. doi: 10.1186/s12864-015-2348-9 (PMC4700564; doi:10.1186/s12864-015-2348-9)
Supplement: Additional file 3: Table S3. — Genes with plant inducible promoter (PIP) box in XT4699. (XLSX 14 kb) [file 12864_2015_2348_MOESM3_ESM.xlsx]

## Sheet: PIP.genes
Additional file 3: Table S3. Genes with plant inducible promoter (PIP) box in XT4699
Locus	Ori	Num	PIPstart	PIPEnd	MatchSeq	Accession	Start	End	Strand	Others	Feature	Feature.start	Feature.end	Feature.product	Gene
FD63_00440	forward	1	251	275	TTCGGGTTCGAGTATCGGCATTCGC	CP008714	103777	106950	+	-	CDS	103777	106950	TonB-dependent receptor	-
FD63_01545	forward	1	244	268	TTCGCTAAAACCGACGCCGCTTCGC	CP008714	353933	354925	-	-	CDS	353933	354925	permease	-
FD63_01560	forward	1	380	404	TTCGTCCACAAATCAGGACTTTCGT	CP008714	356556	357776	-	-	CDS	356556	357776	dehydrogenase	-
FD63_02815	forward	1	174	198	TTCGGCGCGGCCTCGCGTTCTTCGG	CP008714	650708	651295	-	-	CDS	650708	651295	hypothetical protein	-
FD63_03605	forward	1	328	352	TTCGCATACGAAAACAGTACTTCGT	CP008714	828048	830438	-	-	CDS	828048	830438	ferric enterobactin receptor	-
FD63_04395	forward	1	75	99	TTCGTATCAGGCACCAGCCATTCGC	CP008714	977182	979326	+	-	CDS	977182	979326	outer protein P	-
FD63_04865	forward	1	53	77	TTCGGCTACGATCCGGAGGATTCGC	CP008714	1092695	1093933	+	-	CDS	1092695	1093933	hemolysin D	-
FD63_04925	forward	1	28	52	TTCGAATACATCGTCTGCGATTCGC	CP008714	1106447	1106704	-	-	CDS	1106447	1106704	cell division topological specificity factor	-
FD63_05175	forward	1	452	476	TTCGCTGCGTTGAACCCCTTTTCGG	CP008714	1165571	1166089	+	-	CDS	1165571	1166089	membrane protein	-
FD63_05265	forward	1	301	325	TTCGCCGGCACCGATGACATTTCGC	CP008714	1184715	1185626	-	-	CDS	1184715	1185626	hypothetical protein	XopV 52% similarity with type III effector protein partial Xanthomonas arboricola pv pruni
FD63_05480	forward	1	403	427	TTCGGTTTGCTTTCCGGAAATTCGT	CP008714	1232249	1232752	+	-	CDS	1232249	1232752	hypothetical protein	-
FD63_05490	forward	1	350	374	TTCGCTTGTCCGACATCGGCTTCGC	CP008714	1235173	1235631	-	-	CDS	1235173	1235631	hypothetical protein	-
FD63_05515	forward	1	494	518	TTCGCGCATGAACGCCGAGATTCGC	CP008714	1238967	1239911	-	-	CDS	1238967	1239911	type III secretion protein HrpD	-
FD63_05535	forward	1	337	361	TTCGCCTGGCTCGCTGTTACTTCGC	CP008714	1241664	1242710	-	-	CDS	1241664	1242710	type III secretory pathway component	-
FD63_05550	forward	1	412	436	TTCGCGTACGCGTCAGCGCGTTCGC	CP008714	1245318	1246382	-	-	CDS	1245318	1246382	type III secretion system protein	-
FD63_05555	forward	1	405	429	TTCGCCAACGTGTCGTGGATTTCGC	CP008714	1246597	1247058	+	-	CDS	1246597	1247058	ATP-dependent helicase HrpB	-
FD63_05605	forward	1	267	291	TTCGCTCACGGCGGTCCGATTTCGT	CP008714	1255921	1256298	-	-	CDS	1255921	1256298	hypothetical protein	-
FD63_05610	forward	1	365	389	TTCGCAGAGGGAGCGATTGGTTCGG	CP008714	1256716	1258131	+	-	CDS	1256716	1258131	hypothetical protein	-
FD63_06065	forward	1	371	395	TTCGCTATCCATGCAACCTTTTCGC	CP008714	1371855	1373588	-	-	CDS	1371855	1373588	polyvinylalcohol dehydrogenase	-
FD63_06220	forward	1	241	265	TTCGCGCTGACCTTCAACCATTCGC	CP008714	1398325	1399107	-	-	CDS	1398325	1399107	membrane protein	-
FD63_06370	forward	1	165	189	TTCGCGACTACAACAGCATGTTCGC	CP008714	1428473	1428943	+	-	CDS	1428473	1428943	50S rRNA methyltransferase	-
FD63_07540	forward	1	176	200	TTCGCAAGCAATGATATCCTTTCGC	CP008714	1719301	1722225	+	-	CDS	1719301	1722225	TonB-dependent receptor	-
FD63_07540	forward	2	279	303	TTCGGATAATGATCGAAACGTTCGA	CP008714	1719301	1722225	+	-	CDS	1719301	1722225	TonB-dependent receptor	-
FD63_07680	forward	1	377	401	TTCGTGCGCTGCGACGGTGATTCGC	CP008714	1759329	1759775	+	-	CDS	1759329	1759775	hypothetical protein	71% identity Hpa3 protein, type III secretion system [Xanthomonas fuscans]
FD63_07745	forward	1	339	363	TTCGCTTGAGCGGTGGGTTGTTCGC	CP008714	1773013	1774254	+	-	CDS	1773013	1774254	murein transglycosylase	-
FD63_08060	forward	1	327	351	TTCGTAATTGGGATTGGGGATTCGT	CP008714	1839054	1840838	-	-	CDS	1839054	1840838	acyl-CoA dehydrogenase	-
FD63_08430	forward	1	312	336	TTCGACAATCTGGCGCACGATTCGG	CP008714	1914650	1916071	+	-	CDS	1914650	1916071	deoxyribodipyrimidine photolyase	-
FD63_08600	forward	1	259	283	TTCGCGCGGGTCTGGGAGCGTTCGC	CP008714	1958255	1961080	-	-	CDS	1958255	1961080	2-oxoglutarate dehydrogenase	sucA
FD63_09045	forward	1	367	391	TTCGAGCACAAGGGCCGCTTTTCGT	CP008714	2058960	2059679	-	-	CDS	2058960	2059679	6-phosphogluconolactonase	-
FD63_09455	forward	1	462	486	TTCGCCGCCACCGAAGTGGTTTCGC	CP008714	2153536	2154741	+	-	CDS	2153536	2154741	50S rRNA methyltransferase	-
FD63_10110	forward	1	279	303	TTCGCGATGCCATCTATGGTTTCGC	CP008714	2345973	2347340	-	-	CDS	2345973	2347340	recombination factor protein RarA	-
FD63_10210	forward	1	235	259	TTCGCGGCCAGCGGCCGCCCTTCGG	CP008714	2374681	2376780	+	-	CDS	2374681	2376780	DNA-binding protein	-
FD63_11845	forward	1	17	41	TTCGGCGGCCGCGCCAGCTATTCGT	CP008714	2729427	2730731	+	-	CDS	2729427	2730731	diguanylate cyclase	-
FD63_12575	forward	1	208	232	TTCGCAATGTGCTTTTTTAATTCGC	CP008714	2897095	2897901	+	-	CDS	2897095	2897901	type III effector protein AvrB3	-
FD63_12665	forward	1	272	296	TTCGGTTGCGCCTTCATGACTTCGC	CP008714	2916624	2917445	+	-	CDS	2916624	2917445	peptidase C1	-
FD63_12770	forward	1	118	142	TTCGCGCTGCCGCTGCATTTTTCGA	CP008714	2943292	2945286	+	-	CDS	2943292	2945286	hypothetical protein	89% identity glycosyl hydrolase [Xanthomonas sp. SHU199]
FD63_13150	forward	1	224	248	TTCGCCGGCGTCGATCCGATTTCGG	CP008714	3020042	3021490	+	-	CDS	3020042	3021490	RNA polymerase sigma54 factor	-
FD63_14090	forward	1	296	320	TTCGAGGAGATCGGCACCTCTTCGC	CP008714	3273555	3273893	+	-	CDS	3273555	3273893	hypothetical protein	-
FD63_14405	forward	1	412	436	TTCGCCCAAGACGGCAAAGATTCGC	CP008714	3338227	3339018	+	-	CDS	3338227	3339018	type III effector protein XopY	-
FD63_14610	forward	1	202	226	TTCGGATCGGCGGCGAGCACTTCGC	CP008714	3388243	3390387	+	-	CDS	3388243	3390387	type III effector	-
FD63_15035	forward	1	208	232	TTCGGCGGCGCCGGCGGCTATTCGC	CP008714	3487159	3488973	-	-	CDS	3487159	3488973	membrane protein	-
FD63_15660	forward	1	317	341	TTCGGCCTGGAGAGCACGATTTCGT	CP008714	3626379	3627362	-	-	CDS	3626379	3627362	hypothetical protein	putative exported protein [Xanthomonas translucens]
FD63_17455	forward	1	410	434	TTCGCCACAGGCCACGGTTATTCGG	CP008714	4043363	4044172	+	-	CDS	4043363	4044172	hypothetical protein	-
FD63_17530	forward	1	398	422	TTCGCTACAGCGTCAAAGTTTTCGA	CP008714	4063336	4065279	-	-	CDS	4063336	4065279	peptidase S53	-
FD63_17785	forward	1	325	349	TTCGCTGGCGTACCAGCCGCTTCGT	CP008714	4124064	4125362	-	-	CDS	4124064	4125362	nucleoside hydrolase	-
FD63_18390	forward	1	408	432	TTCGCTTCGGCACCGGGACATTCGC	CP008714	4251020	4253623	-	-	CDS	4251020	4253623	type III secretion system effector protein	-
FD63_18895	forward	1	425	449	TTCGTGCTGGCGTTGCTGATTTCGC	CP008714	4369188	4369670	-	-	CDS	4369188	4369670	phosphotransferase	-
FD63_19210	forward	1	230	254	TTCGGTTTTTTGCGCATTTCTTCGG	CP008714	4440863	4442488	+	-	CDS	4440863	4442488	trehalose-6-phosphate synthase	-
FD63_19285	forward	1	24	48	TTCGGCGAGGATAATTGGGATTCGC	CP008714	4461890	4462900	-	-	CDS	4461890	4462900	hypothetical protein	78% identity Extracellular matrix-binding protein ebh [Xanthomonas translucens]
