# Supplementary material for: Long read and single molecule DNA sequencing simplifies genome assembly and TAL effector gene analysis of Xanthomonas translucens
Source: BMC Genomics. 2016 Jan 5;17:21. doi: 10.1186/s12864-015-2348-9 (PMC4700564; doi:10.1186/s12864-015-2348-9)
Supplement: Additional file 6: Table S4. — SNP difference count among Xanthomonas strains in a total of 9836 SNPs. (XLSX 13 kb) [file 12864_2015_2348_MOESM6_ESM.xlsx]

## Sheet: N=9836
Additional file 6: Table S4. SNP difference count among Xanthomonas strains in a total of 9836 SNPs
	XT4699	B1	B2	CR31	CS2	CS22	CS4	LB10	LB5	LG48	LW16	P3	Rocky	X.albilineans_GPE_PC73	X.axonopodis_citri306	X.campestris_campestrisATCC33913	X.campestris_raphani756C	X.campestris_vesicatoria85-10	Xt_DAR61454	Xt_pv.graminis_ART-Xtg29	Xt_pv.translucens_DSM18974	XCT123	XOO_KACC_10331	XOO_MAFF311018	XOO_PXO99A	XT8	Xuscansuscans4834-R
XT4699	0	663	697	115	113	119	111	119	148	18	129	147	119	4705	5609	5616	5636	5522	118	1156	769	1354	5810	5814	5810	702	5609
B1	663	0	318	637	627	633	637	633	618	649	637	597	629	4464	5372	5376	5384	5277	630	917	252	1150	5564	5568	5562	331	5369
B2	697	318	0	671	665	667	671	667	636	683	681	655	663	4479	5395	5413	5416	5295	664	941	283	1218	5593	5597	5591	35	5395
CR31	115	637	671	0	30	24	97	24	53	99	133	129	28	4681	5578	5592	5609	5488	29	1122	741	1326	5782	5786	5782	682	5581
CS2	113	627	665	30	0	8	103	8	37	97	143	129	16	4680	5585	5596	5614	5495	17	1120	739	1331	5785	5789	5785	676	5584
CS22	119	633	667	24	8	0	107	2	31	103	147	129	10	4681	5585	5600	5617	5495	11	1122	739	1329	5789	5793	5789	678	5586
CS4	111	637	671	97	103	107	0	107	130	95	87	140	105	4666	5565	5578	5600	5476	106	1106	745	1302	5769	5773	5768	679	5565
LB10	119	633	667	24	8	2	107	0	31	103	147	128	10	4681	5585	5600	5617	5495	11	1122	739	1329	5789	5793	5789	678	5586
LB5	148	618	636	53	37	31	130	31	0	132	174	156	39	4668	5574	5593	5609	5483	40	1113	712	1323	5779	5783	5779	647	5576
LG48	18	649	683	99	97	103	95	103	132	0	113	131	103	4707	5605	5614	5634	5517	102	1143	755	1341	5808	5812	5808	686	5605
LW16	129	637	681	133	143	147	87	147	174	113	0	133	145	4675	5568	5578	5596	5481	146	1106	747	1303	5776	5780	5776	681	5567
P3	147	597	655	129	129	129	140	128	156	131	133	0	129	4682	5573	5590	5608	5489	130	1114	702	1303	5780	5784	5780	661	5575
XT-Rocky	119	629	663	28	16	10	105	10	39	103	145	129	0	4678	5581	5596	5613	5489	3	1117	735	1324	5787	5791	5787	674	5582
X.albilineans_GPE_PC73	4705	4464	4479	4681	4680	4681	4666	4681	4668	4707	4675	4682	4678	0	5659	5757	5779	5605	4679	4286	4471	4427	5857	5856	5858	4482	5648
X.axonopodis_citri306	5609	5372	5395	5578	5585	5585	5565	5585	5574	5605	5568	5573	5581	5659	0	2369	2358	1133	5582	5200	5395	5321	1837	1843	1834	5398	672
X.campestris_ATCC33913	5616	5376	5413	5592	5596	5600	5578	5600	5593	5614	5578	5590	5596	5757	2369	0	515	2386	5597	5226	5401	5346	2457	2458	2446	5422	2374
X.campestris_raphani756C	5636	5384	5416	5609	5614	5617	5600	5617	5609	5634	5596	5608	5613	5779	2358	515	0	2378	5614	5221	5411	5358	2458	2463	2452	5424	2362
X.campestris_vesicatoria85-10	5522	5277	5295	5488	5495	5495	5476	5495	5483	5517	5481	5489	5489	5605	1133	2386	2378	0	5490	5102	5293	5265	1883	1890	1874	5300	1180
Xt_DAR61454	118	630	664	29	17	11	106	11	40	102	146	130	3	4679	5582	5597	5614	5490	0	1118	736	1325	5788	5792	5788	675	5583
Xt_pv.graminis_ART-Xtg29	1156	917	941	1122	1120	1122	1106	1122	1113	1143	1106	1114	1117	4286	5200	5226	5221	5102	1118	0	931	1007	5403	5407	5398	937	5193
Xt_pv.translucens_DSM18974	769	252	283	741	739	739	745	739	712	755	747	702	735	4471	5395	5401	5411	5293	736	931	0	1206	5590	5594	5588	290	5392
XT123	1354	1150	1218	1326	1331	1329	1302	1329	1323	1341	1303	1303	1324	4427	5321	5346	5358	5265	1325	1007	1206	0	5541	5545	5541	1217	5315
XOO_KACC_10331	5810	5564	5593	5782	5785	5789	5769	5789	5779	5808	5776	5780	5787	5857	1837	2457	2458	1883	5788	5403	5590	5541	0	39	55	5599	1834
XOO_MAFF311018	5814	5568	5597	5786	5789	5793	5773	5793	5783	5812	5780	5784	5791	5856	1843	2458	2463	1890	5792	5407	5594	5545	39	0	60	5603	1843
XOO_PXO99A	5810	5562	5591	5782	5785	5789	5768	5789	5779	5808	5776	5780	5787	5858	1834	2446	2452	1874	5788	5398	5588	5541	55	60	0	5597	1829
XT8	702	331	35	682	676	678	679	678	647	686	681	661	674	4482	5398	5422	5424	5300	675	937	290	1217	5599	5603	5597	0	5400
Xuscansuscans4834-R	5609	5369	5395	5581	5584	5586	5565	5586	5576	5605	5567	5575	5582	5648	672	2374	2362	1180	5583	5193	5392	5315	1834	1843	1829	5400	0
	Xt4699	B1	B2	CR31	CS2	CS22	CS4	LB10	LB5	LG48	LW16	P3	Rocky	X.albilineans_GPE_PC73	X.axonopodis_citri306	X.campestris_campestrisATCC33913	X.campestris_raphani756C	X.campestris_vesicatoria85-10	Xt_DAR61454	Xt_pv.graminis_ART-Xtg29	Xt_pv.translucens_DSM18974	XCT123	XOO_KACC_10331	XOO_MAFF311018	XOO_PXO99A	XT8	Xuscansuscans4834-R
