# Supplementary material for: Long read and single molecule DNA sequencing simplifies genome assembly and TAL effector gene analysis of Xanthomonas translucens
Source: BMC Genomics. 2016 Jan 5;17:21. doi: 10.1186/s12864-015-2348-9 (PMC4700564; doi:10.1186/s12864-015-2348-9)
Supplement: Additional file 16: Table S6. — Microarray analysis of gene expression from inoculated wheat leaves by XT4699, XT-Rocky and XT4699hrcC −. (XLSX 153 kb) [file 12864_2015_2348_MOESM16_ESM.xlsx]

## Sheet: annotation for rocky_xt4699 mic
Additional file 16: Table S6. Microarray analysis of gene expression from inoculated wheat leaves by XT4699, XT-Rocky and XT4699hrcC-
	probe	log2 FC.XT-Rocky/XT4699hrcC	qvalues.XT-Rocky	Log2 FC.XT4699/XT4699hrcC	qvalues.XT4699	Annotation	gene ID	gene annotation
1	TaAffx.79139.1.S1_at	11.5879	7.76326e-06	10.7796	1.0202e-05	isocitrate lyase	NA	NA
1436	Ta.14164.1.S1_x_at	-0.098576	0.891576	8.00789	2.70478e-05	bHLH	NA	NA
2	Ta.23989.1.A1_at	8.50622	1.59761e-05	7.67898	2.46759e-05	Isocitrate lyase	NA	NA
5	Ta.6934.1.A1_a_at	7.20284	4.77535e-06	7.43907	7.31551e-06	Light-harvesting complex alpha subunit	NA	NA
3	Ta.16101.1.S1_at	7.91106	4.67651e-06	7.38731	5.3877e-06	NA	NA	NA
7	Ta.26049.1.S1_a_at	6.868	1.22234e-05	6.83488	1.52148e-05	Transcription factor Myb1	NA	NA
4	Ta.19158.1.A1_at	7.54755	4.67651e-06	6.72869	8.19172e-06	Putative Subtilisin homologue	EMT11725.1	Subtilisin-like protease [Aegilops tauschii]
12	Ta.19469.1.A1_x_at	6.46934	7.14536e-06	6.38177	8.19172e-06	Protoheme IX farnesyltransferase	NA	NA
9	Ta.8571.1.S1_a_at	6.78758	6.10899e-06	6.36856	8.19172e-06	glyoxalase family protein	NA	NA
10	Ta.22055.1.S1_at	6.57251	2.58787e-05	6.35237	3.40368e-05	NA	NA	NA
6	Ta.23970.1.A1_x_at	7.10072	1.85656e-05	6.31694	3.22281e-05	malate synthase	NA	NA
11	Ta.10092.1.S1_at	6.5325	1.04947e-05	6.27036	1.28794e-05	NA	NA	NA
399	TaAffx.122333.1.S1_at	3.05008	0.000787866	5.99936	6.51588e-05	Esterase	CDM82848.1	unnamed protein product [Triticum aestivum]
43	Ta.10658.1.S1_at	5.21624	1.68647e-05	5.90186	1.38452e-05	hypothetical protein F775_27362 [Aegilops tauschii]	EMT08613.1	hypothetical protein F775_27362 [Aegilops tauschii]
22	Ta.19469.1.A1_a_at	5.97187	4.77535e-06	5.88369	8.19172e-06	Protoheme IX farnesyltransferase	NA	NA
15	TaAffx.15430.1.A1_at	6.25172	9.7387e-06	5.82185	1.28794e-05	Hypothetical protein	NA	NA
18	TaAffx.95414.1.S1_at	6.00692	4.77535e-06	5.77371	8.19172e-06	Branched-chain amino acid aminotransferase	NA	NA
29	Ta.7587.1.S1_a_at	5.66948	0.00014712	5.75641	0.00015002	NA	NA	NA
42	Ta.5198.2.S1_a_at	5.22211	0.000139722	5.69063	0.000113879	NA	NA	NA
16	Ta.8571.1.S1_x_at	6.24443	0.000120483	5.68824	0.00018504	glyoxalase family protein	BAJ85628.1	predicted protein [Hordeum vulgare subsp. vulgare]
34	Ta.6934.1.A1_x_at	5.55286	3.88253e-05	5.6839	4.27604e-05	Light-harvesting complex alpha subunit	NA	NA
26	Ta.21438.2.A1_x_at	5.72402	4.67651e-06	5.66865	5.3877e-06	no hits	NA	NA
44	TaAffx.42864.3.S1_x_at	5.1611	4.91694e-05	5.65167	4.62112e-05	NA	NA	NA
8	Ta.3813.1.A1_at	6.82428	3.81667e-05	5.62094	8.24818e-05	Cytochrome P450 76C1 [Aegilops tauschii]	EMT20826.1	Cytochrome P450 76C1 [Aegilops tauschii]
25	Ta.21777.1.S1_a_at	5.84369	4.83727e-05	5.61095	6.88013e-05	Extensin-like protein	NA	NA
33	TaAffx.96410.1.S1_at	5.58445	1.8525e-05	5.61006	2.21941e-05	NA	NA	NA
94	Ta.905.2.S1_x_at	4.47705	0.000399787	5.58358	0.000172141	AVLA1_WHEAT RecName	Q2A784.1	AVLA1_WHEAT RecName
40	Ta.4089.1.S1_at	5.25434	2.03375e-05	5.54155	2.05796e-05	hypothetical protein SORBIDRAFT	EMS49778.1	hypothetical protein TRIUR3_21218 [Triticum urartu]
32	Ta.1520.1.S1_s_at	5.65528	4.67651e-06	5.53512	5.3877e-06	extensin-like protein (At- like)	NA	NA
27	Ta.11025.1.A1_at	5.69144	1.08847e-05	5.38929	1.42384e-05	retrotransposon protein	NA	NA
23	Ta.8571.2.S1_x_at	5.95115	4.77535e-06	5.38865	8.19172e-06	glyoxalase family protein	NA	NA
19	TaAffx.82932.1.S1_at	6.00622	2.77863e-05	5.38628	4.80526e-05	NA	NA	NA
14	Ta.23970.1.A1_at	6.27318	6.13153e-05	5.38089	0.00012047	malate synthase	NA	NA
17	TaAffx.46097.2.S1_at	6.09145	1.32147e-05	5.37179	2.3227e-05	NA	NA	NA
50	Ta.6898.1.S1_at	5.06093	4.67651e-06	5.29376	5.3877e-06	CTP synthase	NA	NA
37	Ta.19469.2.A1_x_at	5.30238	7.14536e-06	5.21967	8.70594e-06	No hits	NA	NA
20	TaAffx.107330.1.S1_at	5.98973	3.88253e-05	5.1875	7.37469e-05	NA	NA	NA
39	Ta.28584.1.A1_at	5.28857	4.67651e-06	5.15898	5.3877e-06	FAD dependent oxidoreductase domain containing protein	NA	NA
30	Ta.8571.3.S1_x_at	5.66008	1.67259e-05	5.1575	2.67791e-05	glyoxalase family protein	XP_003568834.1	PREDICTED
31	Ta.8571.3.S1_x_at	5.66008	1.67259e-05	5.1575	2.67791e-05	glyoxalase family protein	XP_003568834.1	PREDICTED
28	Ta.13396.1.S1_at	5.68567	8.4237e-05	5.08827	0.000146144	NA	NA	NA
35	Ta.21438.1.A1_at	5.4235	1.81835e-05	5.08486	2.63123e-05	cytochrome P450, putative	EMT06106.1	Cytochrome P450 71C4 [Aegilops tauschii]
47	Ta.13183.1.S1_x_at	5.12859	1.18049e-05	5.05945	1.46709e-05	phosphatidylethanolamine-binding protein	NA	NA
51	Ta.2789.2.S1_at	5.05429	7.03573e-05	5.02769	8.68644e-05	Sucrose:fructan 6-fructosyltransferase	NA	NA
41	Ta.1520.3.S1_x_at	5.23685	9.40567e-06	5.02238	1.15725e-05	No hits	NA	NA
13	TaAffx.102572.1.S1_at	6.46732	6.3831e-05	5.01734	0.00018504	NA	NA	NA
49	Ta.13183.1.S1_s_at	5.07159	6.10899e-06	5.00975	8.19172e-06	phosphatidylethanolamine-binding protein	NA	NA
269	Ta.4683.1.S1_at	3.45438	4.54022e-05	4.98111	1.63501e-05	Beta-glucosidase	EMT31426.1	Beta-glucosidase 1 [Aegilops tauschii]
270	Ta.4683.1.S1_at	3.45438	4.54022e-05	4.98111	1.63501e-05	Beta-glucosidase	EMT31426.1	Beta-glucosidase 1 [Aegilops tauschii]
24	TaAffx.58849.1.S1_at	5.94398	4.77535e-06	4.94897	8.19172e-06	uncharacterized glycosyl hydrolase	NA	NA
80	Ta.11602.1.A1_at	4.62346	4.12422e-05	4.91459	4.1034e-05	No hits	NA	NA
369	Ta.25964.1.A1_at	3.14158	0.000308832	4.90887	7.1504e-05	Putative enolase	XP_010910644.1	PREDICTED
120	Ta.6997.3.A1_at	4.1849	3.32805e-05	4.86084	2.39544e-05	Cystathionine gamma-synthase	EMS53784.1	IAA-alanine resistance protein 1 [Triticum urartu]
121	Ta.6997.3.A1_at	4.1849	3.32805e-05	4.86084	2.39544e-05	Cystathionine gamma-synthase	EMS53784.1	IAA-alanine resistance protein 1 [Triticum urartu]
55	TaAffx.31462.1.S1_at	5.00655	0.000216505	4.8354	0.000273593	No hits	NA	NA
38	Ta.1022.2.S1_a_at	5.29141	3.50735e-05	4.80852	5.82408e-05	NA	NA	NA
72	Ta.25281.1.S1_at	4.71913	1.17662e-05	4.77091	1.32437e-05	Putative inactive purple acid phosphatase 20 [Aegilops tauschii]	EMT19763.1	Putative inactive purple acid phosphatase 20 [Aegilops tauschii]
138	Ta.25181.1.S1_at	4.08854	9.13177e-05	4.76752	6.8878e-05	predicted protein [Hordeum vulgare subsp. vulgare] gi	BAJ98011.1	predicted protein [Hordeum vulgare subsp. vulgare] gi
139	Ta.25181.1.S1_at	4.08854	9.13177e-05	4.76752	6.8878e-05	predicted protein [Hordeum vulgare subsp. vulgare] gi	BAJ98011.1	predicted protein [Hordeum vulgare subsp. vulgare] gi
100	Ta.28533.1.S1_at	4.40016	0.000601448	4.74286	0.000439047	NA	NA	NA
68	Ta.23376.2.S1_s_at	4.74138	0.000263704	4.73774	0.000288908	NA	NA	NA
69	Ta.18675.1.S1_at	4.73302	4.3273e-05	4.68919	5.5452e-05	NA	NA	NA
74	Ta.12477.1.S1_at	4.68122	9.50114e-06	4.68154	1.05415e-05	NA	NA	NA
57	TaAffx.92935.1.A1_at	4.94862	0.000199896	4.63706	0.000287001	SnRK1-type protein kinase	CDM86536.1	unnamed protein product [Triticum aestivum]
64	Ta.12590.1.S1_x_at	4.81606	1.01229e-05	4.62407	1.23606e-05	FAD dependent oxidoreductase domain containing protein	EMT01617.1	Putative sarcosine oxidase [Aegilops tauschii]
65	Ta.12590.1.S1_x_at	4.81606	1.01229e-05	4.62407	1.23606e-05	FAD dependent oxidoreductase domain containing protein	EMT01617.1	Putative sarcosine oxidase [Aegilops tauschii]
59	Ta.8571.2.S1_a_at	4.93944	2.43396e-05	4.62007	3.67273e-05	glyoxalase family protein, putative	NA	NA
235	TaAffx.37294.1.S1_at	3.58069	1.8525e-05	4.61887	1.05415e-05	heat shock protein DnaJ	EMS58479.1	DnaJ homolog subfamily C member 15 [Triticum urartu]
48	TaAffx.87145.1.S1_at	5.08778	0.000283843	4.59573	0.000459131	DNAJ heat shock N-terminal domain-containing protein	EMT21641.1	Chaperone protein dnaJ 10 [Aegilops tauschii]
46	Ta.16799.1.S1_at	5.13923	2.65218e-05	4.54238	4.91023e-05	gibberellin 2-beta-dioxygenase	NA	NA
97	Ta.5151.1.S1_x_at	4.43758	0.000111876	4.48395	0.000126374	Extensin-like	NA	NA
262	TaAffx.112045.1.S1_at	3.4777	1.67259e-05	4.47547	1.0202e-05	glutathione S-transferase	NA	NA
96	Ta.22203.2.S1_a_at	4.44908	0.000285207	4.45116	0.000313325	NA	NA	NA
246	TaAffx.111546.1.S1_s_at	3.54047	2.84723e-05	4.4192	1.63501e-05	NA	NA	NA
163	Ta.11492.1.A1_at	3.95671	3.32805e-05	4.41224	2.67791e-05	expressed protein	NA	NA
82	Ta.1360.1.S1_at	4.58711	4.84261e-05	4.40223	7.04278e-05	unnamed protein product [Triticum aestivum]	CDM81736.1	unnamed protein product [Triticum aestivum]
56	Ta.2789.1.S1_a_at	4.98661	6.36244e-05	4.39965	0.000118327	Sucrose:fructan 6-fructosyltransferase	NA	NA
63	Ta.2789.2.S1_x_at	4.87426	6.10899e-06	4.39657	9.23727e-06	Sucrose:fructan 6-fructosyltransferase	NA	NA
85	Ta.11513.1.S1_a_at	4.56717	0.000132716	4.37789	0.000181811	BZIP transcription factor bZIP110	NA	NA
124	Ta.10364.1.S1_s_at	4.16625	3.86835e-05	4.36854	3.96908e-05	DUF584 domain containing protein	CAP74530.1	putative TdS40 protein [Triticum turgidum subsp. durum]
53	Ta.5557.1.S1_x_at	5.02619	8.0799e-06	4.35964	1.28794e-05	cupin domain containing protein	EMT17882.1	Germin-like protein 8-12 [Aegilops tauschii]
252	TaAffx.15847.5.S1_at	3.52521	0.00137665	4.34945	0.000553244	NA	NA	NA
98	Ta.18630.1.A1_x_at	4.42152	1.04838e-05	4.34614	1.229e-05	Allene oxide synthase	BAJ97490.1	predicted protein [Hordeum vulgare subsp. vulgare]
135	TaAffx.59282.1.S1_x_at	4.1036	9.32388e-06	4.34212	9.37047e-06		NA	NA
87	TaAffx.9436.2.S1_at	4.55038	0.000276916	4.30632	0.000384207	NA	NA	NA
122	Ta.13705.1.A1_at	4.17853	4.77535e-06	4.30127	7.31551e-06		NA	NA
89	Ta.9458.2.S1_x_at	4.54063	4.81642e-06	4.29517	8.19172e-06	Soluble inorganic pyrophosphatase	EMT22352.1	Soluble inorganic pyrophosphatase [Aegilops tauschii]
90	Ta.9458.2.S1_x_at	4.54063	4.81642e-06	4.29517	8.19172e-06	Soluble inorganic pyrophosphatase	EMT22352.1	Soluble inorganic pyrophosphatase [Aegilops tauschii]
61	TaAffx.35563.1.A1_at	4.91142	2.43396e-05	4.28936	4.72213e-05	NA	NA	NA
36	Ta.14556.2.A1_x_at	5.31771	5.8254e-05	4.28764	0.000148259	Cyclin-B1-1 [Aegilops tauschii]	EMT27138.1	Cyclin-B1-1 [Aegilops tauschii]
101	TaAffx.12850.1.S1_x_at	4.38344	1.81835e-05	4.2684	2.32629e-05	Putative IAA amidohydrolase	NA	NA
105	Ta.18630.1.A1_at	4.35558	8.91955e-06	4.26364	1.03365e-05	Allene oxide synthase	BAJ97490.1	predicted protein [Hordeum vulgare subsp. vulgare]
205	Ta.7406.1.S1_x_at	3.76268	0.00036514	4.2618	0.000247388	NA	NA	NA
93	Ta.5497.1.A1_at	4.47918	2.43396e-05	4.23985	3.5008e-05	Endonuclease	NA	NA
144	Ta.24294.1.A1_at	4.05884	1.68647e-05	4.23482	1.80075e-05	NA	NA	NA
111	Ta.13255.1.S1_at	4.23654	9.7387e-06	4.23084	1.05415e-05	NA	NA	NA
110	Ta.14236.1.S1_at	4.24973	2.2765e-05	4.23012	2.67791e-05	NA	NA	NA
175	Ta.9458.2.S1_at	3.90498	2.9477e-05	4.21589	2.67791e-05	Soluble inorganic pyrophosphatase	NA	NA
71	Ta.2788.1.A1_at	4.73201	4.77535e-06	4.20677	8.19172e-06	sucrose 1-fructosytransferase	ACL13557.1	sucrose
88	TaAffx.65575.1.A1_at	4.54632	0.000180272	4.20656	0.000282057	NA	NA	NA
77	Ta.1870.1.S1_a_at	4.65028	1.07971e-05	4.19781	1.63501e-05	glutamate dehydrogenase protein	EMS58358.1	Glutamate dehydrogenase 2 [Triticum urartu]
165	Ta.20456.1.S1_at	3.95397	0.000102688	4.19753	9.87295e-05	1-aminocyclopropane-1-carboxylate oxidase homolog 1	NA	NA
489	TaAffx.5719.1.S1_at	2.85669	0.000318852	4.19668	8.73619e-05	hypothetical protein TRIUR3_12124 [Triticum urartu]	EMS65166.1	hypothetical protein TRIUR3_12124 [Triticum urartu]
104	Ta.10092.1.S1_x_at	4.36049	0.000351985	4.19467	0.000456396	NA	NA	NA
243	Ta.233.1.S1_at	3.54676	1.22234e-05	4.19275	1.0202e-05	Alternative oxidase	EMS51809.1	Alternative oxidase 1a, mitochondrial [Triticum urartu] gi
129	TaAffx.40634.1.S1_at	4.13538	0.000133475	4.18074	0.000150786	phosphate-induced protein	NA	NA
108	TaAffx.141492.1.S1_at	4.29603	7.14536e-06	4.18051	9.23727e-06	NA	NA	NA
119	Ta.5151.1.S1_s_at	4.18528	8.09198e-05	4.17738	9.80963e-05	Extensin-like	NA	NA
145	Ta.14087.1.S1_at	4.05638	0.000138648	4.1751	0.000146101	Putative oxidoreductase	EMT01311.1	Gibberellin 20 oxidase 1 [Aegilops tauschii]
346	Ta.20928.1.S1_at	3.23981	1.04609e-05	4.17433	8.19172e-06	Bowman-Birk type trypsin inhibitor	NA	NA
107	Ta.10472.1.A1_at	4.29696	6.10899e-06	4.16575	8.19172e-06	Nuclease I	NA	NA
126	Ta.10237.1.S1_at	4.15512	1.04609e-05	4.15238	1.15725e-05	Trehalose-6-phosphate phosphatase	EMT19261.1	Putative glycosyl hydrolase [Aegilops tauschii]
622	TaAffx.30954.1.S1_at	2.60181	9.5777e-05	4.15045	2.46759e-05	Potassium transporter HAK4	NA	NA
172	Ta.20385.1.S1_at	3.9129	8.0799e-06	4.13952	8.19172e-06	NA	NA	NA
75	TaAffx.131077.1.S1_x_at	4.66318	0.000230717	4.11946	0.000429494	predicted protein [Hordeum vulgare subsp. vulgare]	BAK02817.1	predicted protein [Hordeum vulgare subsp. vulgare]
21	Ta.5645.1.S1_x_at	5.98097	6.99761e-05	4.11709	0.00033408	NA	NA	NA
213	Ta.6015.1.S1_at	3.74703	6.13153e-05	4.10609	5.82408e-05	Putative nuclear protein	CAP74530.1	putative TdS40 protein [Triticum turgidum subsp. durum]
1428	Ta.7291.1.S1_s_at	0.0658898	0.841375	4.10445	2.21941e-05	succinate dehydrogenase flavoprotein subunit	NA	NA
116	Ta.11513.1.S1_s_at	4.19498	8.69574e-06	4.08032	1.02945e-05	BZIP transcription factor bZIP110	NA	NA
150	Ta.14824.1.S1_at	4.02515	6.09188e-05	4.06079	7.48686e-05	choline transporter-related	NA	NA
66	Ta.8753.1.A1_at	4.79369	9.0244e-05	4.05995	0.000200714	NA	NA	NA
58	Ta.11888.2.S1_at	4.94377	8.91955e-06	4.05279	1.71432e-05	NA	NA	NA
760	Ta.1786.1.S1_at	2.45816	0.00505671	4.05115	0.000544546	NA	NA	NA
186	Ta.20385.1.S1_x_at	3.84413	3.11687e-05	4.05099	3.10926e-05	hypothetical protein TRIUR3_26517 [Triticum urartu]	EMS47679.1	hypothetical protein TRIUR3_26517 [Triticum urartu]
109	Ta.3573.3.S1_a_at	4.26595	4.54022e-05	4.05034	6.82596e-05	Proline-rich protein precursor	NA	NA
180	Ta.7178.1.S1_s_at	3.88127	0.00079256	4.04789	0.000694898	NA	NA	NA
1424	Ta.7291.1.S1_at	0.287541	0.57707	4.02223	0.000148327	NA	NA	NA
99	Ta.9058.1.S1_at	4.40785	0.000325634	4.01738	0.000536922	NA	NA	NA
117	Ta.1235.2.S1_a_at	4.19102	1.18635e-05	4.01397	1.63501e-05	putative clathrin-associated protein	AFW83688.1	hypothetical protein ZEAMMB73_283352 [Zea mays]
154	Ta.9765.1.S1_at	3.99974	6.10899e-06	4.00678	8.19172e-06	Cell wall invertase	NA	NA
178	Ta.22678.2.S1_a_at	3.89494	9.50114e-06	4.00157	1.02945e-05	Class III chitinase	NA	NA
181	Ta.10092.3.A1_at	3.88069	0.000337369	3.9887	0.000338326	NA	NA	NA
1434	Ta.14164.1.S1_s_at	-0.049427	0.962394	3.98642	0.00102983	bHLH	NA	NA
141	Ta.7814.1.S1_at	4.08795	7.66073e-06	3.98011	9.37047e-06	Putative nodule-specific protein	NA	NA
114	Ta.1575.1.S1_at	4.19606	7.95967e-05	3.96364	0.000118327	Hypothetical protein	EMT04007.1	hypothetical protein F775_07261 [Aegilops tauschii]
115	Ta.1575.1.S1_at	4.19606	7.95967e-05	3.96364	0.000118327	Hypothetical protein	EMT04007.1	hypothetical protein F775_07261 [Aegilops tauschii]
168	Ta.27036.1.S1_at	3.9258	0.000734803	3.95909	0.000747612	NA	NA	NA
146	TaAffx.128682.1.S1_x_at	4.04155	8.91955e-06	3.95433	1.02945e-05	Nuclease S1 [Aegilops tauschii]	EMT28502.1	Nuclease S1 [Aegilops tauschii]
78	Ta.6219.2.S1_at	4.64456	9.5777e-05	3.94065	0.000212336	NA	NA	NA
199	Ta.10364.1.S1_at	3.78431	2.76749e-05	3.93843	2.78882e-05	Putative nuclear protein	CAC36956.1	putative nuclear protein [Hordeum vulgare subsp. vulgare]
153	Ta.4800.1.S1_at	4.0059	1.41751e-05	3.93174	1.83414e-05	Saccharopin dehydrogenase-like protein	NA	NA
128	Ta.20954.1.S1_at	4.13942	1.32916e-05	3.93041	1.91134e-05	NA	NA	NA
73	TaAffx.59273.1.S1_at	4.71048	4.54022e-05	3.91611	9.87295e-05	NA	NA	NA
1294	TaAffx.119672.1.A1_at	1.89577	0.000445683	3.91097	3.78168e-05	hypothetical protein F775_04624 [Aegilops tauschii]	EMT18321.1	hypothetical protein F775_04624 [Aegilops tauschii]
70	Ta.9925.2.S1_at	4.73211	3.88253e-05	3.90067	8.70233e-05	NA	NA	NA
167	Ta.23797.1.S1_x_at	3.93125	1.38502e-05	3.89035	1.71432e-05	NA	NA	NA
326	TaAffx.132399.1.S1_at	3.29671	0.000421788	3.87447	0.000246848	NA	NA	NA
133	Ta.1229.1.S1_x_at	4.1259	8.24663e-06	3.87127	1.05415e-05	L-allo-threonine aldolase	EMS52584.1	L-allo-threonine aldolase [Triticum urartu]
183	Ta.2704.1.S1_x_at	3.87445	0.000201145	3.87102	0.000234003	NA	NA	NA
159	Ta.1229.1.S1_at	3.98582	7.09188e-06	3.87023	8.62086e-06	L-allo-threonine aldolase	EMS52584.1	L-allo-threonine aldolase [Triticum urartu]
1320	Ta.8093.2.S1_a_at	1.80588	0.000102522	3.86839	1.05415e-05	Putative prolylcarboxypeptidase	EMT33353.1	Lysosomal Pro-X carboxypeptidase [Aegilops tauschii]
209	Ta.12852.2.S1_at	3.75389	0.000477015	3.86667	0.000469402	predicted protein [Hordeum vulgare subsp. vulgare]	BAJ95669.1	predicted protein [Hordeum vulgare subsp. vulgare]
86	Ta.9925.1.A1_a_at	4.55508	0.000341065	3.83344	0.000789176	aldehyde dehydrogenase	NA	NA
162	TaAffx.116369.1.S1_x_at	3.9699	0.000488505	3.83109	0.000632002	Cytochrome P450 71C4 [Aegilops tauschii]	EMT06106.1	Cytochrome P450 71C4 [Aegilops tauschii]
123	TaAffx.55659.1.S1_s_at	4.16971	1.04609e-05	3.8279	1.49327e-05	No hits	NA	NA
295	Ta.11526.1.A1_at	3.3678	2.43396e-05	3.81612	1.93647e-05	NA	NA	NA
413	Ta.6964.1.S1_at	3.01206	1.66975e-05	3.79592	1.02945e-05	Mitochondrial chaperonin-60	EMS57340.1	Chaperonin CPN60-2, mitochondrial [Triticum urartu]
196	TaAffx.111069.1.S1_at	3.80228	2.26318e-05	3.77664	2.67791e-05	NA	NA	NA
263	Ta.30922.1.S1_at	3.47693	0.000105329	3.77343	9.61145e-05	Glutathione-S-transferase	NA	NA
211	Ta.24630.2.S1_x_at	3.75233	2.43396e-05	3.76218	2.8042e-05	NA	NA	NA
230	Ta.24806.2.S1_at	3.60334	6.59919e-05	3.76081	7.41041e-05	BZIP transcription factor	NA	NA
287	TaAffx.19033.1.S1_at	3.38784	7.39665e-05	3.75451	6.81414e-05	hypothetical protein F775_00847 [Aegilops tauschii]	EMT03433.1	hypothetical protein F775_00847 [Aegilops tauschii]
283	Ta.3751.1.S1_at	3.40203	0.000300844	3.74501	0.000236196	NA	NA	NA
574	Ta.9492.1.S1_at	2.67865	4.25121e-05	3.74393	1.71432e-05	NA	NA	NA
702	TaAffx.64897.1.S1_at	2.51302	0.000154118	3.72706	4.91023e-05	hypothetical protein F775_20073 [Aegilops tauschii]	EMT25905.1	hypothetical protein F775_20073 [Aegilops tauschii]
103	TaAffx.82932.1.S1_x_at	4.36495	0.000251113	3.7175	0.000561976	NA	NA	NA
648	Ta.5854.1.A1_at	2.57479	0.00166949	3.71557	0.000360292	NA	NA	NA
241	Ta.5521.1.A1_at	3.55515	6.49196e-05	3.70424	7.39699e-05	6-phosphofructokinase	EMS48156.1	6-phosphofructokinase 3 [Triticum urartu]
208	Ta.5760.1.S1_at	3.75543	0.00047625	3.69637	0.000574434	PREDICTED	XP_010236139.1	PREDICTED
54	Ta.27101.2.S1_at	5.01887	9.32388e-06	3.69387	2.46759e-05	histone H3, putative	NA	NA
342	Ta.22203.1.S1_s_at	3.24716	0.00024694	3.6843	0.000174638	NA	NA	NA
134	Ta.29472.1.S1_at	4.12318	8.0799e-06	3.66935	1.20882e-05	DUF581 domain containing protein	NA	NA
137	TaAffx.86898.1.S1_at	4.09357	0.000392296	3.66866	0.000706076	Putative selenium binding protein	NA	NA
1335	TaAffx.14475.1.S1_at	1.72736	0.0467902	3.65786	0.00170023	Ethylene-responsive transcription factor 4	NA	NA
245	Ta.11836.1.A1_x_at	3.54208	2.00191e-05	3.64048	2.24708e-05	NA	NA	NA
1432	Ta.3182.1.S1_at	-0.0437683	0.963291	3.63497	0.00121064	NA	NA	NA
231	Ta.16474.1.S1_at	3.59961	0.00106487	3.63101	0.0010823	NA	NA	NA
170	TaAffx.59365.1.S1_at	3.92272	4.54022e-05	3.6307	7.22359e-05	NA	NA	NA
224	Ta.5497.1.A1_x_at	3.66605	1.38502e-05	3.62932	1.71432e-05	Endonuclease	NA	NA
516	TaAffx.112045.1.S1_x_at	2.80664	5.85931e-05	3.62836	3.13586e-05	glutathione S-transferase	NA	NA
223	TaAffx.12850.1.S1_at	3.67322	2.44518e-05	3.61691	3.11839e-05	NA	NA	NA
229	Ta.6934.2.A1_x_at	3.60458	0.000238667	3.61533	0.000275704	NA	NA	NA
985	TaAffx.107933.1.S1_at	2.22092	0.00177387	3.60899	0.000237417	hypothetical protein BGT96224_A20452 [Blumeria graminis f. sp. tritici 96224]	EPQ62114.1	hypothetical protein BGT96224_A20452 [Blumeria graminis f. sp. tritici 96224]
204	TaAffx.80567.1.S1_at	3.76363	0.00124101	3.60704	0.00152135	NA	NA	NA
242	Ta.3390.1.A1_at	3.55178	4.37113e-05	3.59696	5.20883e-05	NA	NA	NA
79	TaAffx.79218.1.S1_at	4.63706	0.000329494	3.59642	0.00110086	Isocitrate lyase	BAI66426.1	isocitrate lyase [Triticum aestivum]
112	Ta.12348.1.A1_at	4.22519	2.43396e-05	3.5906	5.20883e-05	NA	NA	NA
81	Ta.19158.2.S1_at	4.61128	0.000263576	3.58434	0.000875642	NA	NA	NA
402	TaAffx.19463.2.S1_at	3.03741	0.000896922	3.57902	0.000485562	NA	NA	NA
147	Ta.8845.1.A1_at	4.0407	5.64411e-05	3.57645	0.000103906	GDSL esterase/lipase [Aegilops tauschii]	EMT23390.1	GDSL esterase/lipase [Aegilops tauschii]
148	Ta.8845.1.A1_at	4.0407	5.64411e-05	3.57645	0.000103906	GDSL esterase/lipase [Aegilops tauschii]	EMT23390.1	GDSL esterase/lipase [Aegilops tauschii]
248	TaAffx.84054.1.S1_at	3.53415	6.03047e-05	3.56791	7.47729e-05	predicted protein [Hordeum vulgare subsp. vulgare]	BAJ93841.1	predicted protein [Hordeum vulgare subsp. vulgare]
249	TaAffx.84054.1.S1_at	3.53415	6.03047e-05	3.56791	7.47729e-05	predicted protein [Hordeum vulgare subsp. vulgare]	BAJ93841.1	predicted protein [Hordeum vulgare subsp. vulgare]
219	Ta.8866.2.S1_at	3.71865	7.14536e-06	3.56695	9.23727e-06	No hits	NA	NA
192	TaAffx.110740.1.S1_at	3.81241	1.55691e-05	3.56508	2.29756e-05	unnamed protein product [Triticum aestivum] gi	CDM85839.1	unnamed protein product [Triticum aestivum] gi
193	TaAffx.110740.1.S1_at	3.81241	1.55691e-05	3.56508	2.29756e-05	unnamed protein product [Triticum aestivum] gi	CDM85839.1	unnamed protein product [Triticum aestivum] gi
76	Ta.29951.1.S1_at	4.65554	0.000202472	3.56362	0.000710796	NA	NA	NA
225	Ta.28010.1.S1_s_at	3.66123	2.43396e-05	3.56259	3.11839e-05	No hits	NA	NA
92	Ta.14556.2.A1_at	4.48277	0.000389453	3.55375	0.00118235	NA	NA	NA
512	Ta.28761.1.S1_at	2.80922	0.00225933	3.54819	0.000841593	NA	NA	NA
158	Ta.1022.2.S1_x_at	3.98636	0.000745236	3.53821	0.00134639	NA	NA	NA
106	Ta.10390.1.S1_at	4.308	4.76076e-05	3.53568	0.000112451	unnamed protein product [Triticum aestivum]	CDM84819.1	unnamed protein product [Triticum aestivum]
450	Ta.24199.1.S1_a_at	2.92216	4.25121e-05	3.53557	2.67791e-05	Beta-galactosidase 4 precursor	NA	NA
292	Ta.22678.1.A1_a_at	3.38027	4.02444e-05	3.53193	4.32078e-05	Class III chitinase	EMT04102.1	Chitinase 2 [Aegilops tauschii]
251	TaAffx.16032.1.A1_at	3.52826	7.06652e-06	3.53005	8.19172e-06	Cell wall invertase	EMS48640.1	Beta-fructofuranosidase, insoluble isoenzyme 1 [Triticum urartu]
322	Ta.4755.1.S1_s_at	3.3049	7.14536e-06	3.52602	8.19172e-06	NA	NA	NA
62	Ta.22998.1.S1_at	4.90624	7.54783e-05	3.52533	0.000316833	NA	NA	NA
513	TaAffx.113314.1.S1_at	2.80787	0.00014712	3.52321	8.1814e-05	NA	NA	NA
284	Ta.27054.1.S1_at	3.39883	0.00247752	3.52175	0.00198133	naringenin,2-oxoglutarate 3-dioxygenase	BAJ95938.1	predicted protein [Hordeum vulgare subsp. vulgare]
312	Ta.7587.2.S1_x_at	3.32424	0.000796194	3.52079	0.000689832	Nucleobase-ascorbate transporter 6 [Aegilops tauschii]	EMT02255.1	Nucleobase-ascorbate transporter 6 [Aegilops tauschii]
821	TaAffx.26278.1.S1_at	2.37817	0.00315328	3.50652	0.000594973	NA	NA	NA
392	Ta.13134.1.A1_at	3.08997	7.73025e-05	3.49805	6.73775e-05	NA	NA	NA
310	TaAffx.40634.1.S1_x_at	3.32799	4.76076e-05	3.49349	5.20883e-05	predicted protein [Hordeum vulgare subsp. vulgare]	BAJ96606.1	predicted protein [Hordeum vulgare subsp. vulgare]
185	Ta.18762.1.S1_at	3.84591	5.50407e-05	3.47292	9.55785e-05	No hits	NA	NA
132	Ta.19303.1.S1_at	4.12612	1.68647e-05	3.46844	3.70485e-05	NA	NA	NA
280	Ta.5260.2.A1_s_at	3.40784	1.67259e-05	3.46236	1.91134e-05	NA	NA	NA
91	Ta.3475.1.A1_at	4.53702	4.67651e-06	3.46236	9.23727e-06	hypothetical protein F775_52102 [Aegilops tauschii]	EMT23831.1	hypothetical protein F775_52102 [Aegilops tauschii]
371	TaAffx.15767.1.A1_at	3.13932	5.19023e-05	3.45954	4.91023e-05	NA	NA	NA
253	Ta.28879.1.S1_at	3.52462	6.90126e-06	3.4555	8.19172e-06	protein phosphatase 2C	EMS49328.1	putative protein phosphatase 2C 41 [Triticum urartu]
184	Ta.22543.1.S1_x_at	3.86206	0.000661862	3.45386	0.00118728	NA	NA	NA
277	Ta.6934.3.S1_x_at	3.42951	0.00174165	3.45319	0.00169756	NA	NA	NA
302	Ta.4356.1.S1_at	3.35701	2.44482e-05	3.44865	2.67791e-05	protein kinase domain containing protein	NP_001058160.1	Os06g0639500 [Oryza sativa Japonica Group] gi
480	Ta.28890.1.A1_s_at	2.87489	1.96552e-05	3.43946	1.37714e-05	Fructose-1,6-bisphosphatase	EMT03554.1	Fructose-1,6-bisphosphatase, cytosolic [Aegilops tauschii]
127	TaAffx.5892.1.S1_at	4.14129	1.38502e-05	3.43743	3.06573e-05	NA	NA	NA
250	Ta.13337.1.S1_at	3.53059	1.41339e-05	3.41968	1.91134e-05	Xyloglucan endotransglycosylase	NA	NA
288	Ta.24806.2.S1_a_at	3.38254	7.06152e-05	3.41216	8.54021e-05	basic region/leucine zipper protein [Triticum aestivum]	BAF99131.1	basic region/leucine zipper protein [Triticum aestivum]
268	Ta.28813.1.S1_at	3.45478	1.32147e-05	3.40974	1.63501e-05	NA	NA	NA
143	Ta.29481.2.S1_x_at	4.06364	2.60227e-05	3.40649	5.8324e-05	NA	NA	NA
442	Ta.28131.1.S1_x_at	2.93086	1.215e-05	3.40559	1.0202e-05	Alternative oxidase	NA	NA
379	Ta.24806.1.S1_x_at	3.12148	2.43396e-05	3.40463	2.24453e-05	BZIP transcription factor	NA	NA
228	TaAffx.116369.1.S1_s_at	3.61957	0.00109653	3.39411	0.00154998	NA	NA	NA
267	Ta.8454.1.S1_at	3.45965	1.81835e-05	3.38134	2.32629e-05	Putative acetyltransferase [Aegilops tauschii]	EMT02796.1	Putative acetyltransferase [Aegilops tauschii]
359	Ta.26108.1.A1_s_at	3.17219	1.69537e-05	3.38011	1.69602e-05	NA	NA	NA
194	Ta.28290.1.S1_x_at	3.81092	0.00025356	3.37829	0.000489665	NA	NA	NA
256	Ta.2107.3.S1_at	3.52062	4.18624e-05	3.37092	5.93995e-05	Aldehyde dehydrogenase	NA	NA
264	TaAffx.84130.1.S1_at	3.47391	1.68647e-05	3.37009	2.28275e-05	NA	NA	NA
1099	Ta.25963.1.A1_at	2.12309	0.000260213	3.36107	6.08968e-05	NA	NA	NA
476	Ta.28131.1.S1_at	2.8802	1.38502e-05	3.35761	1.05415e-05	Alternative oxidase	NA	NA
255	TaAffx.46097.1.S1_at	3.52144	4.54022e-05	3.3572	6.80486e-05	NA	NA	NA
83	Ta.3475.2.S1_at	4.58374	0.000261015	3.35669	0.00113779	hypothetical protein F775_52102 [Aegilops tauschii]	EMT23831.1	hypothetical protein F775_52102 [Aegilops tauschii]
60	Ta.9975.2.S1_at	4.9126	0.000490162	3.35663	0.00257711	NA	NA	NA
313	Ta.14824.1.S1_x_at	3.32383	0.000107649	3.35484	0.000126415	NA	NA	NA
301	TaAffx.107204.1.S1_at	3.35717	7.14536e-06	3.35014	8.19172e-06	NA	NA	NA
258	TaAffx.113855.1.S1_at	3.50288	0.000207931	3.34721	0.000295053	No hits	NA	NA
285	Ta.13705.2.S1_at	3.39072	8.18071e-06	3.34501	1.0202e-05	NA	NA	NA
200	Ta.9997.1.S1_x_at	3.77763	7.38557e-05	3.34451	0.000138794	hypothetical protein TRIUR3_19930 [Triticum urartu] gi	EMS61978.1	hypothetical protein TRIUR3_19930 [Triticum urartu] gi
201	Ta.9997.1.S1_x_at	3.77763	7.38557e-05	3.34451	0.000138794	hypothetical protein TRIUR3_19930 [Triticum urartu] gi	EMS61978.1	hypothetical protein TRIUR3_19930 [Triticum urartu] gi
831	Ta.24158.1.S1_a_at	2.37063	0.00129451	3.33492	0.000326142	NA	NA	NA
323	Ta.5871.1.S1_at	3.30202	0.000261731	3.33231	0.00029677	hypothetical protein F775_03351 [Aegilops tauschii]	EMT17452.1	hypothetical protein F775_03351 [Aegilops tauschii]
485	Ta.13754.1.S1_at	2.85816	0.00435289	3.32282	0.00214671	NA	NA	NA
321	TaAffx.59478.1.S1_at	3.30851	0.000296732	3.32167	0.000341184	Cytochrome P450 86A2 [Aegilops tauschii]	EMT30949.1	Cytochrome P450 86A2 [Aegilops tauschii]
483	Ta.11363.1.A1_at	2.86495	0.000204086	3.3076	0.000139182	NA	NA	NA
286	Ta.8733.2.S1_x_at	3.38829	0.000897356	3.30423	0.00110866	Nudix hydrolase 8 [Aegilops tauschii]	EMT09219.1	Nudix hydrolase 8 [Aegilops tauschii]
329	Ta.6561.2.S1_at	3.28777	1.17662e-05	3.30408	1.32437e-05	NA	NA	NA
324	Ta.24806.3.S1_at	3.29995	1.43636e-05	3.29741	1.75849e-05	NA	NA	NA
650	Ta.4936.2.S1_a_at	2.57395	0.00201048	3.29257	0.000730369	NA	NA	NA
156	Ta.15913.1.A1_at	3.99359	0.000124506	3.28912	0.000322314	NA	NA	NA
506	Ta.23112.1.S1_x_at	2.82345	1.55691e-05	3.28825	1.20095e-05	Cystathionine gamma-lyase [Triticum urartu]	EMS62982.1	Cystathionine gamma-lyase [Triticum urartu]
534	TaAffx.132322.1.S1_at	2.75784	0.00018313	3.28463	0.000113735	hypothetical protein TRIUR3_35331 [Triticum urartu]	EMS35769.1	hypothetical protein TRIUR3_35331 [Triticum urartu]
177	Ta.17696.1.A1_at	3.90028	2.60112e-05	3.28272	5.79164e-05	NA	NA	NA
306	Ta.14824.2.A1_at	3.34001	0.000249012	3.28255	0.000311882	hypothetical protein F775_12622 [Aegilops tauschii]	EMT23781.1	hypothetical protein F775_12622 [Aegilops tauschii]
247	TaAffx.80336.2.S1_x_at	3.53465	1.08847e-05	3.28098	1.52464e-05	hypothetical protein TRIUR3_31374 [Triticum urartu]	EMS54715.1	hypothetical protein TRIUR3_31374 [Triticum urartu]
236	Ta.30950.1.A1_x_at	3.57868	6.99351e-05	3.27191	0.000116743	NA	NA	NA
238	Ta.3341.1.S1_at	3.56601	8.48932e-05	3.27128	0.000142595	NA	NA	NA
348	Ta.10207.1.S1_at	3.22729	1.8525e-05	3.27096	2.16451e-05	NA	NA	NA
315	TaAffx.78889.1.S1_at	3.31566	0.000194945	3.2685	0.000245176	NA	NA	NA
189	Ta.22082.1.S1_at	3.82996	0.000271085	3.26716	0.000626969	predicted protein [Hordeum vulgare subsp. vulgare]	BAJ88379.1	predicted protein [Hordeum vulgare subsp. vulgare]
190	Ta.22082.1.S1_at	3.82996	0.000271085	3.26716	0.000626969	predicted protein [Hordeum vulgare subsp. vulgare]	BAJ88379.1	predicted protein [Hordeum vulgare subsp. vulgare]
274	Ta.2704.1.S1_at	3.43481	0.0021092	3.26674	0.00256463	NA	NA	NA
325	Ta.29434.1.A1_at	3.29783	0.000753325	3.26637	0.000887031	predicted protein [Hordeum vulgare subsp. vulgare]	BAJ98765.1	predicted protein [Hordeum vulgare subsp. vulgare]
791	TaAffx.113314.1.S1_x_at	2.42169	0.000921897	3.25882	0.000293643	NA	NA	NA
296	Ta.1235.1.S1_at	3.36692	1.67259e-05	3.24657	2.28275e-05	unnamed protein product [Triticum aestivum]	CDM83667.1	unnamed protein product [Triticum aestivum]
1339	Ta.26236.1.A1_at	1.7094	0.0247518	3.2341	0.00152412	PREDICTED	XP_003578450.1	PREDICTED
350	Ta.1184.1.A1_at	3.22271	0.001981	3.23264	0.00200672	hypothetical protein F775_10902 [Aegilops tauschii]	EMT07164.1	hypothetical protein F775_10902 [Aegilops tauschii]
188	Ta.13546.1.A1_at	3.83742	6.13153e-05	3.21704	0.000139438	NA	NA	NA
380	Ta.26177.2.S1_a_at	3.11674	1.09795e-05	3.2133	1.16603e-05	hypothetical protein TRIUR3_33326 [Triticum urartu]	EMS53592.1	hypothetical protein TRIUR3_33326 [Triticum urartu]
381	Ta.26177.2.S1_a_at	3.11674	1.09795e-05	3.2133	1.16603e-05	hypothetical protein TRIUR3_33326 [Triticum urartu]	EMS53592.1	hypothetical protein TRIUR3_33326 [Triticum urartu]
176	Ta.26257.1.A1_at	3.90056	0.000183473	3.21044	0.000485562	Beta-fructofuranosidase 1 [Aegilops tauschii]	EMT19916.1	Beta-fructofuranosidase 1 [Aegilops tauschii]
556	TaAffx.59837.2.S1_at	2.7118	0.00025356	3.20068	0.000155453	Cytochrome c oxidase copper chaperone [Triticum urartu]	EMS68516.1	Cytochrome c oxidase copper chaperone [Triticum urartu]
160	Ta.5317.1.S1_at	3.98536	8.38985e-05	3.19714	0.000235163	NA	NA	NA
164	Ta.7091.1.S1_at	3.95635	1.17662e-05	3.18934	2.67791e-05	NA	NA	NA
416	TaAffx.31461.1.S1_at	3.00936	4.54022e-05	3.18082	4.80526e-05	NA	NA	NA
67	Ta.3993.1.S1_at	4.7663	0.00018282	3.16693	0.00121414	NA	NA	NA
487	Ta.25293.1.A1_at	2.85726	3.91477e-05	3.16474	3.35665e-05	NA	NA	NA
1097	TaAffx.64797.1.A1_at	2.12512	5.56919e-05	3.16472	1.91134e-05	NA	NA	NA
303	Ta.18349.1.S1_at	3.35258	0.000331801	3.1614	0.000501912	NA	NA	NA
182	Ta.22602.1.S1_a_at	3.87549	1.08585e-05	3.16082	2.2606e-05	Dual oxidase 1 [Aegilops tauschii]	EMT04702.1	Dual oxidase 1 [Aegilops tauschii]
281	Ta.13337.2.S1_x_at	3.40761	2.93055e-05	3.15096	4.75298e-05	predicted protein [Hordeum vulgare subsp. vulgare]	BAJ96533.1	predicted protein [Hordeum vulgare subsp. vulgare]
1334	Ta.6427.1.S1_at	1.74108	0.00375678	3.15004	0.000299632	uncharacterized protein LOC100384364 [Zea mays] gi	NP_001170381.1	uncharacterized protein LOC100384364 [Zea mays] gi
275	Ta.2638.1.S1_at	3.43426	0.00241034	3.14269	0.0034008	NA	NA	NA
305	TaAffx.12850.2.S1_x_at	3.34763	0.00134825	3.14184	0.00190828	NA	NA	NA
340	Ta.4035.1.A1_at	3.25047	3.74356e-05	3.135	5.20883e-05	NA	NA	NA
309	Ta.14066.1.S1_at	3.33103	8.6626e-05	3.13043	0.000133347	predicted protein [Hordeum vulgare subsp. vulgare] gi	BAJ98880.1	predicted protein [Hordeum vulgare subsp. vulgare] gi
304	Ta.28600.1.S1_a_at	3.34824	1.67259e-05	3.1283	2.46759e-05	NA	NA	NA
368	Ta.28879.1.S1_a_at	3.1417	2.94012e-05	3.12392	3.63969e-05	NA	NA	NA
152	Ta.5248.3.S1_a_at	4.0182	4.76076e-05	3.11971	0.000137446	Putative protein ycjG [Aegilops tauschii]	EMT13472.1	Putative protein ycjG [Aegilops tauschii]
420	TaAffx.53435.1.S1_at	2.98999	0.000258241	3.1171	0.000258218	NA	NA	NA
265	Ta.4115.1.S1_at	3.47194	3.73324e-05	3.11371	6.51582e-05	NA	NA	NA
234	Ta.24818.1.S1_x_at	3.58093	0.00039501	3.11365	0.000847985	NA	NA	NA
206	Ta.9641.1.A1_a_at	3.75766	0.000438993	3.11118	0.00116043	NA	NA	NA
365	Ta.16556.1.S1_at	3.1433	1.09795e-05	3.10786	1.28794e-05	NA	NA	NA
197	TaAffx.12175.1.S1_at	3.79559	5.91717e-05	3.09599	0.000148327	Gibberellin 2-beta-dioxygenase [Triticum urartu]	EMS67243.1	Gibberellin 2-beta-dioxygenase [Triticum urartu]
356	Ta.4834.1.S1_at	3.19857	3.16131e-05	3.09579	4.46363e-05	NA	NA	NA
339	TaAffx.109995.1.S1_at	3.25049	0.000122708	3.09409	0.000181264	NA	NA	NA
299	Ta.6278.3.S1_x_at	3.3603	0.000226447	3.09376	0.000374403	E3 ubiquitin protein ligase DRIP2 [Triticum urartu]	EMS64856.1	E3 ubiquitin protein ligase DRIP2 [Triticum urartu]
218	Ta.19976.1.S1_s_at	3.72033	1.55691e-05	3.0919	3.42855e-05	NA	NA	NA
216	Ta.20518.1.S1_at	3.72861	0.000656395	3.0899	0.00168301	IAAS_WHEAT RecName	P16347.1	IAAS_WHEAT RecName
341	Ta.3507.1.S1_at	3.24995	1.22234e-05	3.08867	1.71432e-05	predicted protein [Hordeum vulgare subsp. vulgare]	BAJ85413.1	predicted protein [Hordeum vulgare subsp. vulgare]
443	Ta.12852.1.A1_at	2.93	0.000958738	3.0824	0.000868638	NA	NA	NA
429	Ta.5346.3.A1_at	2.95905	0.00394781	3.08199	0.00318019	NA	NA	NA
502	TaAffx.39516.1.S1_at	2.83042	4.20146e-05	3.07814	3.91874e-05	Transcription factor MYB21 [Triticum urartu]	EMS61349.1	Transcription factor MYB21 [Triticum urartu]
370	Ta.22678.1.A1_s_at	3.13934	1.56541e-05	3.07634	2.05796e-05	NA	NA	NA
579	Ta.119.1.S1_x_at	2.6744	0.000154877	3.07281	0.000111871	SPZ2A_WHEAT RecName	Q9ST57.1	SPZ2A_WHEAT RecName
387	TaAffx.70677.1.S1_at	3.10623	0.0019021	3.07241	0.00209947	DnaJ homolog subfamily C member 21 [Aegilops tauschii]	EMT01126.1	DnaJ homolog subfamily C member 21 [Aegilops tauschii]
240	TaAffx.114256.2.S1_at	3.55862	5.67002e-05	3.0717	0.00011569	NA	NA	NA
195	TaAffx.86453.1.S1_s_at	3.80738	1.48987e-05	3.06723	3.72189e-05	NA	NA	NA
388	TaAffx.16487.1.A1_at	3.10582	1.24763e-05	3.06494	1.63036e-05	Selenium-binding protein 1 [Triticum urartu]	EMS55168.1	Selenium-binding protein 1 [Triticum urartu]
565	Ta.22890.1.S1_at	2.69661	6.24108e-05	3.06432	5.40404e-05	NA	NA	NA
261	Ta.24650.3.S1_a_at	3.47806	3.68744e-05	3.0639	6.88013e-05	D-3-phosphoglycerate dehydrogenase, chloroplastic [Triticum urartu]	EMS67906.1	D-3-phosphoglycerate dehydrogenase, chloroplastic [Triticum urartu]
266	TaAffx.29650.1.S1_s_at	3.46301	3.74113e-05	3.05385	6.96594e-05	NA	NA	NA
328	Ta.12652.1.S1_at	3.29449	1.12731e-05	3.0497	1.63501e-05	NA	NA	NA
202	Ta.14046.1.S1_s_at	3.77751	5.07044e-05	3.0495	0.000129505	NA	NA	NA
602	Ta.7642.1.S1_at	2.62765	0.00154675	3.04911	0.000887031	NA	NA	NA
377	Ta.16779.2.S1_x_at	3.12223	0.000584277	3.04864	0.000750509	NA	NA	NA
300	Ta.1571.1.S1_at	3.35718	0.000166527	3.04586	0.000294858	NA	NA	NA
477	Ta.4657.1.S1_at	2.87956	0.000501437	3.03686	0.000467852	NA	NA	NA
232	Ta.6561.1.S1_at	3.59866	1.09795e-05	3.02874	2.16451e-05	NA	NA	NA
118	TaAffx.75697.2.A1_at	4.18741	0.00102299	3.02764	0.00417512	NA	NA	NA
463	Ta.20677.1.S1_s_at	2.90681	0.00010981	3.02658	0.000116212	NA	NA	NA
840	Ta.13240.1.A1_at	2.35357	0.00635573	3.02545	0.00209213	Serine/threonine-protein kinase PBS1 [Aegilops tauschii]	EMT32077.1	Serine/threonine-protein kinase PBS1 [Aegilops tauschii]
417	TaAffx.131747.1.S1_x_at	3.00634	4.0328e-05	3.01953	4.91023e-05	NA	NA	NA
471	Ta.14471.3.S1_a_at	2.89056	1.92306e-05	3.01831	2.05796e-05	NA	NA	NA
499	Ta.13964.1.S1_at	2.83769	0.00318399	3.01691	0.00246885	NA	NA	NA
364	Ta.14036.2.S1_at	3.15196	0.000618194	3.01493	0.000869622	NA	NA	NA
406	TaAffx.59596.1.S1_at	3.02742	1.81835e-05	3.01375	2.24453e-05	NA	NA	NA
347	Ta.21216.2.A1_at	3.23914	0.000300561	3.01353	0.00048448	NA	NA	NA
941	Ta.21107.1.S1_at	2.25271	0.0166416	3.00618	0.00422004	NA	NA	NA
233	Ta.9445.1.A1_at	3.58881	2.00191e-05	3.00218	4.60953e-05	NA	NA	NA
496	Ta.13682.1.A1_at	2.84461	1.04609e-05	3.001	1.02945e-05	NA	NA	NA
867	Ta.13754.1.S1_s_at	2.32769	0.000912467	2.99428	0.000350499	NA	NA	NA
210	Ta.9925.1.A1_x_at	3.75366	3.93262e-05	2.99205	9.80963e-05	NA	NA	NA
333	Ta.13337.2.S1_at	3.26571	2.76749e-05	2.99155	4.60953e-05	NA	NA	NA
645	TaAffx.143995.24.S1_at	2.57573	0.00528677	2.9909	0.00269975	NA	NA	NA
589	Ta.6891.1.A1_at	2.65735	0.00415453	2.98409	0.00250989	NA	NA	NA
171	Ta.4152.1.S1_at	3.91604	5.90274e-05	2.97953	0.000195264	NA	NA	NA
495	TaAffx.86471.1.S1_at	2.84716	0.00144346	2.97318	0.00132568	NA	NA	NA
226	Ta.24061.1.A1_x_at	3.66115	0.000548048	2.97299	0.00158147	NA	NA	NA
376	TaAffx.128555.1.S1_at	3.12586	3.47887e-05	2.97283	5.06214e-05	NA	NA	NA
545	Ta.19562.1.S1_at	2.72543	6.7591e-05	2.97006	6.66776e-05	NA	NA	NA
353	Ta.5712.1.S1_at	3.20667	0.000434	2.96192	0.000719148	hypothetical protein F775_27913 [Aegilops tauschii]	EMT06188.1	hypothetical protein F775_27913 [Aegilops tauschii]
459	Ta.18648.1.S1_at	2.91171	1.39468e-05	2.9611	1.63501e-05	NA	NA	NA
95	Ta.9975.1.S1_a_at	4.45662	0.000141848	2.9578	0.00094446	NA	NA	NA
187	TaAffx.11991.1.S1_at	3.8388	1.32916e-05	2.95031	3.86518e-05	NA	NA	NA
1247	Ta.905.2.S1_at	2.00582	0.0209714	2.9466	0.00377447	AVLA1_WHEAT RecName	Q2A784.1	AVLA1_WHEAT RecName
533	Ta.28766.1.S1_at	2.76139	0.00124323	2.94554	0.00105572	NA	NA	NA
1384	Ta.18257.1.A1_x_at	1.26395	0.00299193	2.94178	9.74136e-05	NA	NA	NA
816	Ta.29779.1.A1_s_at	2.39072	0.000756856	2.93899	0.000358825	NA	NA	NA
222	TaAffx.128828.1.A1_at	3.69481	0.000199884	2.92845	0.000632734	NA	NA	NA
1380	Ta.26262.1.A1_at	1.36063	0.00620595	2.92633	0.000233353	Anthranilate N-benzoyltransferase protein 1 [Triticum urartu]	EMS47063.1	Anthranilate N-benzoyltransferase protein 1 [Triticum urartu]
142	Ta.2789.1.S1_at	4.08577	0.00114186	2.92619	0.0045389	NA	NA	NA
393	TaAffx.123296.3.S1_at	3.08763	4.96436e-05	2.92307	7.67734e-05	3'-N-debenzoyl-2'-deoxytaxol N-benzoyltransferase [Aegilops tauschii]	EMT07509.1	3'-N-debenzoyl-2'-deoxytaxol N-benzoyltransferase [Aegilops tauschii]
373	TaAffx.28280.1.S1_at	3.13704	0.00143148	2.92075	0.0021494	Zinc finger protein 1 [Aegilops tauschii]	EMT16810.1	Zinc finger protein 1 [Aegilops tauschii]
374	TaAffx.28280.1.S1_at	3.13704	0.00143148	2.92075	0.0021494	Zinc finger protein 1 [Aegilops tauschii]	EMT16810.1	Zinc finger protein 1 [Aegilops tauschii]
1273	Ta.14221.1.S1_s_at	1.96764	4.21877e-05	2.92047	1.42384e-05	NA	NA	NA
1409	TaAffx.77904.1.S1_at	0.673831	0.302777	2.91601	0.00193121	NA	NA	NA
174	Ta.5248.2.S1_x_at	3.90577	3.16131e-05	2.91546	9.80963e-05	predicted protein [Hordeum vulgare subsp. vulgare]	BAJ97286.1	predicted protein [Hordeum vulgare subsp. vulgare]
407	Ta.30504.1.A1_at	3.0262	0.00382327	2.90864	0.00439839	unnamed protein product [Triticum aestivum]	CDM81735.1	unnamed protein product [Triticum aestivum]
682	Ta.5208.1.S1_at	2.5332	0.00807206	2.9067	0.0041948	NA	NA	NA
352	TaAffx.15847.2.S1_at	3.21041	0.000251521	2.90667	0.000454325	NA	NA	NA
357	Ta.18762.1.S1_s_at	3.17881	5.29444e-05	2.90136	9.03774e-05	NA	NA	NA
458	Ta.9765.1.S1_x_at	2.91271	1.17662e-05	2.90112	1.42299e-05	Beta-fructofuranosidase, insoluble isoenzyme 1 [Aegilops tauschii]	EMT04613.1	Beta-fructofuranosidase, insoluble isoenzyme 1 [Aegilops tauschii]
316	TaAffx.26044.1.S1_at	3.31349	3.31662e-05	2.90023	6.3344e-05	D-3-phosphoglycerate dehydrogenase, chloroplastic [Aegilops tauschii]	EMT10384.1	D-3-phosphoglycerate dehydrogenase, chloroplastic [Aegilops tauschii]
451	TaAffx.111101.1.S1_at	2.92135	0.00465929	2.89886	0.00459563	NA	NA	NA
861	Ta.13945.1.S1_at	2.33286	0.0113283	2.89746	0.00415601	NA	NA	NA
557	Ta.154.1.S1_x_at	2.71067	0.000538521	2.89586	0.000475627	Globulin-1 S allele [Triticum urartu]	EMS66832.1	Globulin-1 S allele [Triticum urartu]
395	Ta.15042.1.A1_at	3.07419	1.17662e-05	2.89291	1.63501e-05	hypothetical protein F775_31677 [Aegilops tauschii]	EMT26027.1	hypothetical protein F775_31677 [Aegilops tauschii]
360	Ta.9389.1.S1_x_at	3.16967	0.00189393	2.89139	0.0029966	hypothetical protein F775_07789 [Aegilops tauschii]	EMT33458.1	hypothetical protein F775_07789 [Aegilops tauschii]
257	Ta.2471.2.A1_at	3.50574	3.73165e-05	2.89135	8.35899e-05	NA	NA	NA
207	Ta.5248.1.S1_x_at	3.75599	2.5131e-05	2.88372	7.50032e-05	predicted protein [Hordeum vulgare subsp. vulgare]	BAJ97286.1	predicted protein [Hordeum vulgare subsp. vulgare]
1433	TaAffx.118694.1.S1_at	-0.0452467	0.938843	2.87642	0.000497112	B3 domain-containing protein [Aegilops tauschii]	EMT05921.1	B3 domain-containing protein [Aegilops tauschii]
661	Ta.4306.1.S1_at	2.55682	3.95144e-05	2.87447	3.21604e-05	Cytochrome P450 71C4 [Aegilops tauschii]	EMT32600.1	Cytochrome P450 71C4 [Aegilops tauschii]
390	Ta.28040.1.A1_at	3.09433	8.82621e-05	2.8671	0.000143503	NA	NA	NA
384	Ta.16512.1.S1_at	3.11158	4.25121e-05	2.86656	7.01254e-05	NA	NA	NA
1323	Ta.20859.1.S1_at	1.79878	0.0195865	2.86213	0.00256496	NA	NA	NA
1078	Ta.16696.1.S1_at	2.14279	2.60112e-05	2.86185	1.28794e-05	NA	NA	NA
529	Ta.28752.1.S1_at	2.77486	1.67259e-05	2.86124	1.83414e-05	NA	NA	NA
334	Ta.10329.36.S1_a_at	3.26499	0.00018282	2.86	0.000373804	NA	NA	NA
668	Ta.4544.1.A1_a_at	2.54875	1.95392e-05	2.85493	1.63501e-05	NA	NA	NA
338	TaAffx.6397.1.S1_at	3.25335	0.000203097	2.85063	0.000417898	predicted protein [Hordeum vulgare subsp. vulgare]	BAJ85661.1	predicted protein [Hordeum vulgare subsp. vulgare]
1395	TaAffx.106485.1.S1_at	1.00025	0.0513111	2.84842	0.000616878	NA	NA	NA
641	Ta.9295.1.A1_at	2.5814	1.8525e-05	2.84785	1.63501e-05	NA	NA	NA
358	Ta.28799.3.S1_x_at	3.17803	2.5131e-05	2.84742	4.62112e-05	NA	NA	NA
613	Ta.14471.1.S1_a_at	2.60734	5.58146e-05	2.84739	5.50257e-05	caleosin [Triticum aestivum]	AHV78311.1	caleosin [Triticum aestivum]
1146	Ta.7796.1.S1_a_at	2.08443	0.000681244	2.84737	0.000215851	NA	NA	NA
217	Ta.11812.1.A1_at	3.72756	0.000151151	2.84643	0.000555559	NA	NA	NA
665	Ta.30327.1.S1_at	2.55149	0.000126591	2.84211	0.000104324	unnamed protein product [Triticum aestivum]	CDM87104.1	unnamed protein product [Triticum aestivum]
279	Ta.4115.2.S1_a_at	3.41329	8.3992e-05	2.83645	0.000208656	NA	NA	NA
336	Ta.4115.2.S1_at	3.26145	0.000276075	2.83556	0.000601699	NA	NA	NA
375	TaAffx.130713.1.A1_at	3.13285	4.84813e-05	2.83551	8.40616e-05	NA	NA	NA
1063	Ta.6216.2.S1_a_at	2.15293	0.000331839	2.83222	0.000133347	ABI3-interacting protein 2-2 [Triticum aestivum] gi	ACM90519.1	ABI3-interacting protein 2-2 [Triticum aestivum] gi
1411	Ta.10667.2.A1_at	0.62867	0.280815	2.82894	0.00137475	NA	NA	NA
560	Ta.5834.1.A1_at	2.70539	5.43573e-05	2.8272	6.10462e-05	GDSL esterase/lipase [Aegilops tauschii]	EMT24719.1	GDSL esterase/lipase [Aegilops tauschii]
45	Ta.28289.1.S1_a_at	5.16011	7.93656e-05	2.82212	0.00114494	NA	NA	NA
382	Ta.10471.1.S1_x_at	3.11588	0.00058498	2.81994	0.00106687	Glutamine synthetase cytosolic isozyme 1-3 [Aegilops tauschii]	EMT08718.1	Glutamine synthetase cytosolic isozyme 1-3 [Aegilops tauschii]
643	Ta.12705.1.S1_at	2.57703	8.6626e-05	2.81914	8.22627e-05	NA	NA	NA
1351	Ta.16270.1.S1_at	1.63477	0.000100818	2.8163	2.08751e-05	RING-H2 finger protein ATL51 [Triticum urartu]	EMS48666.1	RING-H2 finger protein ATL51 [Triticum urartu]
478	TaAffx.138066.1.S1_at	2.87715	6.98004e-05	2.81188	9.31781e-05	Regulatory protein opaque-2 [Triticum urartu]	EMS51374.1	Regulatory protein opaque-2 [Triticum urartu]
540	TaAffx.28276.3.S1_at	2.74252	0.00101612	2.8111	0.00104839	NA	NA	NA
772	Ta.8293.1.A1_at	2.44386	2.96395e-05	2.80837	2.28275e-05	dihydrolipoyllysine-residue acetyltransferase component of pyruvatedehydrogenase complex [Oryza sativa Indica Group]	ABR26183.1	dihydrolipoyllysine-residue acetyltransferase component of pyruvatedehydrogenase complex [Oryza sativa Indica Group]
437	Ta.6120.1.S1_at	2.93578	0.000243869	2.80782	0.000349363	PREDICTED	XP_003567861.1	PREDICTED
1149	TaAffx.119599.1.S1_at	2.0832	0.0118893	2.80496	0.00319217	hypothetical protein F775_10077 [Aegilops tauschii]	EMT10149.1	hypothetical protein F775_10077 [Aegilops tauschii]
113	Ta.6539.1.A1_at	4.21878	2.40349e-05	2.80046	0.000106652	NA	NA	NA
571	Ta.5920.1.S1_at	2.68524	0.00315047	2.79864	0.00274563	hypothetical protein [Triticum aestivum]	BAC80265.1	hypothetical protein [Triticum aestivum]
343	Ta.7402.1.S1_at	3.24446	8.18071e-06	2.79855	1.32437e-05	NA	NA	NA
415	Ta.29464.1.A1_at	3.00958	3.42965e-05	2.79798	5.47633e-05	NA	NA	NA
319	Ta.16827.1.S1_x_at	3.31195	5.5057e-05	2.79719	0.000120617	NA	NA	NA
1297	TaAffx.106262.1.S1_at	1.89167	0.00013487	2.79271	4.60953e-05	Anthocyanidin reductase [Triticum urartu]	EMS61066.1	Anthocyanidin reductase [Triticum urartu]
493	Ta.6098.1.S1_at	2.85052	1.85292e-05	2.7897	2.43592e-05	NA	NA	NA
464	TaAffx.128682.1.S1_at	2.9039	0.0003403	2.78404	0.000487004	Nuclease S1 [Aegilops tauschii]	EMT28502.1	Nuclease S1 [Aegilops tauschii]
465	TaAffx.128682.1.S1_at	2.9039	0.0003403	2.78404	0.000487004	Nuclease S1 [Aegilops tauschii]	EMT28502.1	Nuclease S1 [Aegilops tauschii]
394	Ta.9830.2.S1_at	3.07565	1.18049e-05	2.78155	1.91134e-05	NA	NA	NA
363	Ta.4115.1.S1_x_at	3.15681	1.67259e-05	2.78079	3.06573e-05	NA	NA	NA
608	TaAffx.7177.1.S1_x_at	2.61187	0.000422289	2.77735	0.000385415	Periplasmic beta-glucosidase [Aegilops tauschii]	EMT26942.1	Periplasmic beta-glucosidase [Aegilops tauschii]
396	Ta.18497.1.S1_at	3.06915	0.00299619	2.77576	0.00472928	NA	NA	NA
1266	TaAffx.12169.1.A1_at	1.98019	0.000650305	2.77488	0.00018679	predicted protein [Hordeum vulgare subsp. vulgare] gi	BAJ94212.1	predicted protein [Hordeum vulgare subsp. vulgare] gi
318	Ta.19976.1.S1_at	3.31217	0.000584277	2.77409	0.00149927	Short-chain type dehydrogenase/reductase [Triticum urartu]	EMS55976.1	Short-chain type dehydrogenase/reductase [Triticum urartu]
663	TaAffx.37739.1.S1_at	2.55583	0.00157733	2.77298	0.00123624	NA	NA	NA
125	Ta.10898.1.S1_at	4.15957	0.000170484	2.76955	0.00114971	NA	NA	NA
548	Ta.12590.1.S1_s_at	2.72266	1.59761e-05	2.76808	1.83414e-05	NA	NA	NA
1111	Ta.28890.3.S1_at	2.11824	0.000386025	2.76269	0.00015677	Fructose-1,6-bisphosphatase, cytosolic [Aegilops tauschii]	EMT03554.1	Fructose-1,6-bisphosphatase, cytosolic [Aegilops tauschii]
784	Ta.3869.1.S1_at	2.43276	4.22348e-05	2.7619	3.40368e-05	NA	NA	NA
298	Ta.6204.1.S1_at	3.36059	7.71519e-05	2.7606	0.000199074	ECPT-type aminoalcoholphosphotransferase [Triticum aestivum]	BAI22703.1	ECPT-type aminoalcoholphosphotransferase [Triticum aestivum]
335	TaAffx.20223.1.S1_at	3.26303	2.94012e-05	2.75987	6.3344e-05	NA	NA	NA
419	Ta.16701.1.S1_at	2.99532	0.0024794	2.75744	0.00378165	NA	NA	NA
538	Ta.7587.3.S1_x_at	2.74592	0.00598189	2.74943	0.00566276	Nucleobase-ascorbate transporter 6 [Aegilops tauschii]	EMT02255.1	Nucleobase-ascorbate transporter 6 [Aegilops tauschii]
539	Ta.7587.3.S1_x_at	2.74592	0.00598189	2.74943	0.00566276	Nucleobase-ascorbate transporter 6 [Aegilops tauschii]	EMT02255.1	Nucleobase-ascorbate transporter 6 [Aegilops tauschii]
515	Ta.10238.1.A1_at	2.80673	5.37154e-05	2.74916	7.47729e-05	NA	NA	NA
1422	TaAffx.12101.3.S1_at	0.334739	0.633167	2.74659	0.00257148	NA	NA	NA
710	TaAffx.40031.1.S1_at	2.50855	0.00746265	2.7455	0.00490204	NA	NA	NA
440	Ta.12337.1.S1_at	2.9328	2.04707e-05	2.74255	3.08681e-05	Putative ornithine aminotransferase [Aegilops tauschii]	EMT31668.1	Putative ornithine aminotransferase [Aegilops tauschii]
362	TaAffx.59635.1.S1_at	3.15707	0.000316157	2.74193	0.000693088	hypothetical protein NAEGRDRAFT_74513 [Naegleria gruberi] gi	XP_002670548.1	hypothetical protein NAEGRDRAFT_74513 [Naegleria gruberi] gi
626	Ta.14471.2.S1_a_at	2.5955	5.38589e-05	2.7403	5.88066e-05	caleosin [Triticum aestivum]	AHV78311.1	caleosin [Triticum aestivum]
1401	Ta.12396.1.S1_at	0.895495	0.201606	2.73738	0.00356159	NA	NA	NA
547	TaAffx.82312.1.S1_s_at	2.72313	1.2836e-05	2.73448	1.56582e-05	NA	NA	NA
895	Ta.10765.1.A1_at	2.2936	0.000672988	2.72735	0.000373222	NA	NA	NA
807	Ta.12252.1.S1_s_at	2.40093	4.02444e-05	2.72604	3.17654e-05	NA	NA	NA
1280	Ta.2847.1.S1_at	1.93986	6.16792e-05	2.72498	2.46759e-05	NA	NA	NA
344	Ta.4450.1.S1_at	3.2428	1.32147e-05	2.72432	2.70478e-05	NA	NA	NA
718	Ta.27596.1.S1_at	2.49837	3.08391e-05	2.71736	2.70478e-05	predicted protein [Hordeum vulgare subsp. vulgare]	BAK02337.1	predicted protein [Hordeum vulgare subsp. vulgare]
1223	Ta.761.1.S1_at	2.02216	5.75299e-05	2.7119	2.67791e-05	NA	NA	NA
484	Ta.10237.2.S1_at	2.86431	0.00611685	2.71046	0.00667782	PREDICTED	XP_003574308.1	PREDICTED
726	Ta.5834.2.S1_at	2.4898	5.25844e-05	2.70996	5.20883e-05	GDSL esterase/lipase [Aegilops tauschii]	EMT24719.1	GDSL esterase/lipase [Aegilops tauschii]
397	Ta.9389.2.S1_at	3.05623	0.000342108	2.70925	0.000689832	hypothetical protein TRIUR3_33623 [Triticum urartu]	EMS50165.1	hypothetical protein TRIUR3_33623 [Triticum urartu]
130	TaAffx.53318.1.S1_at	4.12999	0.000831814	2.70616	0.00576757	NA	NA	NA
1427	TaAffx.105288.1.S1_at	0.114392	0.893013	2.70452	0.00384293	NA	NA	NA
254	Ta.5734.2.S1_at	3.52182	0.0013461	2.70324	0.00468185	NA	NA	NA
447	Ta.5339.1.S1_at	2.92511	4.02444e-05	2.70178	6.51582e-05	NA	NA	NA
722	TaAffx.73402.1.S1_at	2.49276	0.00036544	2.69814	0.000313325	hypothetical protein TRIUR3_10609 [Triticum urartu]	EMS46501.1	hypothetical protein TRIUR3_10609 [Triticum urartu]
723	TaAffx.73402.1.S1_at	2.49276	0.00036544	2.69814	0.000313325	hypothetical protein TRIUR3_10609 [Triticum urartu]	EMS46501.1	hypothetical protein TRIUR3_10609 [Triticum urartu]
398	TaAffx.113980.1.S1_at	3.05038	0.000426065	2.697	0.000871396	hypothetical protein TRIUR3_26915 [Triticum urartu]	EMS60885.1	hypothetical protein TRIUR3_26915 [Triticum urartu]
720	Ta.21861.1.A1_at	2.49288	0.000318537	2.69269	0.000279514	NA	NA	NA
552	Ta.28799.1.S1_a_at	2.71571	1.68647e-05	2.69199	2.16451e-05	NA	NA	NA
457	Ta.16517.1.S1_x_at	2.91583	0.00108975	2.69146	0.00177448	NA	NA	NA
432	Ta.22602.2.S1_x_at	2.94902	4.83727e-05	2.69134	8.30216e-05	unnamed protein product [Triticum aestivum]	CDM84254.1	unnamed protein product [Triticum aestivum]
1311	TaAffx.50407.1.S1_at	1.83883	0.0186797	2.68781	0.00360509	NA	NA	NA
793	TaAffx.70497.1.A1_at	2.42142	2.86772e-05	2.68301	2.43592e-05	NA	NA	NA
157	Ta.5645.2.S1_a_at	3.99248	0.000453832	2.67792	0.00306091	NA	NA	NA
260	TaAffx.128510.2.S1_at	3.47921	0.00240523	2.67641	0.00729334	hypothetical protein TRIUR3_24038 [Triticum urartu]	EMS50233.1	hypothetical protein TRIUR3_24038 [Triticum urartu]
927	Ta.6380.1.A1_at	2.26633	8.02585e-05	2.67623	6.04884e-05	NA	NA	NA
1312	TaAffx.722.1.S1_at	1.83864	0.000268947	2.67554	8.22627e-05	NA	NA	NA
282	TaAffx.35891.1.A1_at	3.40624	0.000329745	2.67554	0.00113448	hypothetical protein F775_04598 [Aegilops tauschii]	EMT12614.1	hypothetical protein F775_04598 [Aegilops tauschii]
444	Ta.12652.1.S1_x_at	2.9298	0.00013554	2.67324	0.000236886	NA	NA	NA
1369	TaAffx.8895.2.S1_at	1.48622	0.00948333	2.67305	0.000744535	NA	NA	NA
1117	Ta.9812.1.S1_at	2.11487	0.00687199	2.67186	0.00252396	NA	NA	NA
102	TaAffx.11942.1.A1_at	4.3718	0.000473618	2.67114	0.00471404	predicted protein [Hordeum vulgare subsp. vulgare]	BAJ88252.1	predicted protein [Hordeum vulgare subsp. vulgare]
559	Ta.29984.1.S1_at	2.70887	3.25614e-05	2.66612	4.27604e-05	NA	NA	NA
351	Ta.5814.1.S1_at	3.22086	3.68371e-05	2.66318	8.29023e-05	NA	NA	NA
610	Ta.21613.1.S1_at	2.6092	2.86283e-05	2.66084	3.21604e-05	NA	NA	NA
1313	TaAffx.143995.23.S1_at	1.83059	0.000285207	2.66071	8.53914e-05	cytochrome B5 [Triticum monococcum]	AAO86521.1	cytochrome B5 [Triticum monococcum]
600	Ta.154.1.S1_a_at	2.63044	0.000668823	2.66034	0.000750362	Globulin-1 S allele [Aegilops tauschii]	EMT20973.1	Globulin-1 S allele [Aegilops tauschii]
657	Ta.26940.1.A1_at	2.56643	0.000465708	2.65493	0.00047878	hypothetical protein SORBIDRAFT_06g014730 [Sorghum bicolor] gi	XP_002446363.1	hypothetical protein SORBIDRAFT_06g014730 [Sorghum bicolor] gi
354	Ta.8559.2.S1_at	3.20622	0.000956692	2.65201	0.00251381	NA	NA	NA
583	Ta.23679.1.S1_at	2.66683	4.87297e-05	2.64976	6.5137e-05	hypothetical protein F775_44020 [Aegilops tauschii]	EMT03765.1	hypothetical protein F775_44020 [Aegilops tauschii]
621	Ta.20954.2.S1_at	2.60299	3.27175e-05	2.64952	3.78168e-05	NA	NA	NA
345	Ta.5419.3.S1_a_at	3.24016	5.09992e-05	2.6488	0.000125469	Putative DNA-binding protein ESCAROLA [Aegilops tauschii]	EMT11637.1	Putative DNA-binding protein ESCAROLA [Aegilops tauschii]
1282	Ta.4936.1.S1_at	1.93616	6.24108e-05	2.64822	2.70478e-05	hypothetical protein F775_44026 [Aegilops tauschii]	EMT09949.1	hypothetical protein F775_44026 [Aegilops tauschii]
1283	Ta.13876.1.S1_at	1.93417	0.000567459	2.64777	0.000182451	NA	NA	NA
472	Ta.9329.1.S1_at	2.8895	0.000143093	2.6461	0.000246456	E3 ubiquitin ligase BIG BROTHER-related protein [Triticum urartu]	EMS66317.1	E3 ubiquitin ligase BIG BROTHER-related protein [Triticum urartu]
593	Ta.12053.1.A1_at	2.65052	0.00869817	2.64571	0.00765589	Probable protein phosphatase 2C	NA	NA
800	Ta.20102.1.S1_x_at	2.40855	0.000290618	2.64332	0.000239142	NA	NA	NA
597	Ta.28879.2.S1_x_at	2.63335	2.28767e-05	2.64322	2.66889e-05	NA	NA	NA
468	TaAffx.122846.2.S1_s_at	2.90107	4.76076e-05	2.64287	8.23503e-05	NA	NA	NA
582	Ta.2631.3.S1_x_at	2.66782	9.4972e-05	2.6382	0.000121245	NA	NA	NA
535	Ta.12741.1.S1_s_at	2.75763	8.84733e-05	2.63589	0.000128669	NA	NA	NA
562	Ta.2558.1.S1_at	2.70386	4.43722e-05	2.63425	6.04884e-05	NA	NA	NA
435	Ta.9830.1.A1_a_at	2.94072	2.33917e-05	2.62985	4.1034e-05	NA	NA	NA
1390	Ta.11720.1.A1_at	1.1202	0.155735	2.62129	0.00678896	NA	NA	NA
614	TaAffx.79868.1.S1_at	2.60683	0.0089228	2.62064	0.00794114	NA	NA	NA
813	Ta.8207.3.S1_at	2.39392	0.000787928	2.61726	0.000630211	NA	NA	NA
439	Ta.18520.2.S1_at	2.93404	0.000146747	2.615	0.000283441	NA	NA	NA
1137	Ta.23204.3.A1_a_at	2.0917	0.000202123	2.61457	0.00010413	hypothetical protein F775_10077 [Aegilops tauschii]	EMT10149.1	hypothetical protein F775_10077 [Aegilops tauschii]
409	Ta.16827.1.S1_s_at	3.02239	7.60661e-05	2.61434	0.000158117	NA	NA	NA
652	TaAffx.7295.1.S1_at	2.57238	0.00198146	2.61431	0.00205006	NA	NA	NA
383	Ta.9155.1.S1_x_at	3.11384	2.86772e-05	2.61191	6.3344e-05	caleosin [Triticum aestivum]	AHV78310.1	caleosin [Triticum aestivum]
426	Ta.16030.1.S1_at	2.97809	0.000492203	2.6068	0.00106165	NA	NA	NA
289	Ta.10390.2.A1_a_at	3.38085	0.00039289	2.60208	0.0014921	unnamed protein product [Triticum aestivum]	CDM84819.1	unnamed protein product [Triticum aestivum]
290	Ta.10390.2.A1_a_at	3.38085	0.00039289	2.60208	0.0014921	unnamed protein product [Triticum aestivum]	CDM84819.1	unnamed protein product [Triticum aestivum]
546	Ta.9839.1.S1_at	2.72518	0.000805621	2.60001	0.00117191	NA	NA	NA
1356	Ta.4837.2.A1_x_at	1.60495	0.000326279	2.59719	6.88013e-05	NA	NA	NA
1373	Ta.22572.1.S1_at	1.4408	0.000250401	2.59595	3.82624e-05	NA	NA	NA
403	Ta.19477.1.S1_at	3.03642	0.00138005	2.59562	0.00310259	Reticuline oxidase-like protein [Aegilops tauschii]	EMT00105.1	Reticuline oxidase-like protein [Aegilops tauschii]
428	TaAffx.78737.1.S1_at	2.96178	0.0042127	2.59149	0.00745001	NA	NA	NA
161	Ta.14556.1.S1_x_at	3.9815	5.8163e-05	2.59063	0.000358133	NA	NA	NA
631	Ta.16599.2.S1_at	2.59173	0.000193176	2.58994	0.0002342	NA	NA	NA
337	Ta.9348.1.S1_at	3.25613	3.32805e-05	2.58925	8.53914e-05	NA	NA	NA
462	Ta.24477.3.A1_at	2.90808	0.000820523	2.58901	0.00161225	NA	NA	NA
524	TaAffx.110143.2.S1_s_at	2.78736	0.00227872	2.58685	0.00346641	NA	NA	NA
422	TaAffx.131241.1.A1_at	2.9831	0.00413969	2.58642	0.00759887	NA	NA	NA
1001	TaAffx.128629.1.S1_s_at	2.21099	0.00081326	2.58442	0.00048448	NA	NA	NA
327	TaAffx.130091.1.S1_at	3.29489	0.000678452	2.5841	0.00232667	NA	NA	NA
819	Ta.27759.2.S1_x_at	2.38875	5.19023e-05	2.58241	5.26378e-05	NA	NA	NA
244	TaAffx.110823.1.S1_at	3.54325	3.42965e-05	2.57539	0.000118327	NA	NA	NA
1330	TaAffx.77943.1.S1_x_at	1.74945	0.000117245	2.57393	4.1034e-05	NA	NA	NA
825	TaAffx.30145.1.S1_at	2.37544	0.00890655	2.57001	0.00623347	TDP-Fuc4NAc:lipidIIFuc4NAc transferase, partial [uncultured bacterium Contig1668]	AHF27137.1	TDP-Fuc4NAc:lipidIIFuc4NAc transferase, partial [uncultured bacterium Contig1668]
151	TaAffx.75697.2.A1_x_at	4.02458	0.000688273	2.56805	0.005618	NA	NA	NA
1437	Ta.18687.1.S1_at	-0.235501	0.339197	2.56502	6.91208e-05	hypothetical protein F775_26736 [Aegilops tauschii]	EMT31562.1	hypothetical protein F775_26736 [Aegilops tauschii]
411	TaAffx.54157.2.S1_at	3.01535	0.000291908	2.56305	0.000708749	Cytochrome P450 71D7 [Aegilops tauschii]	EMT00079.1	Cytochrome P450 71D7 [Aegilops tauschii]
728	Ta.20767.2.S1_a_at	2.48931	0.00364392	2.56107	0.00344012	NA	NA	NA
1317	Ta.28422.1.A1_s_at	1.81351	0.0173045	2.5593	0.00393102	NA	NA	NA
671	TaAffx.85114.1.S1_at	2.54758	0.0042127	2.55856	0.0043428	NA	NA	NA
425	TaAffx.133664.1.S1_at	2.97907	0.00024228	2.55798	0.000558452	NA	NA	NA
746	Ta.20677.1.S1_x_at	2.46982	0.00263012	2.55759	0.00246051	NA	NA	NA
647	Ta.26092.1.S1_at	2.57508	9.93365e-05	2.55573	0.000125702	predicted protein [Hordeum vulgare subsp. vulgare]	BAJ90535.1	predicted protein [Hordeum vulgare subsp. vulgare]
659	Ta.2471.3.S1_a_at	2.56177	1.49203e-05	2.55554	1.83414e-05	NA	NA	NA
1431	Ta.17782.1.S1_at	0.00923839	0.992893	2.55415	0.007301	NA	NA	NA
1269	Ta.12329.1.A1_at	1.97483	7.71519e-05	2.55285	4.32537e-05	unnamed protein product [Triticum aestivum]	CDM80943.1	unnamed protein product [Triticum aestivum]
1270	Ta.12329.1.A1_at	1.97483	7.71519e-05	2.55285	4.32537e-05	unnamed protein product [Triticum aestivum]	CDM80943.1	unnamed protein product [Triticum aestivum]
191	Ta.9155.2.S1_x_at	3.82492	2.28208e-05	2.55258	9.98873e-05	NA	NA	NA
863	TaAffx.21494.1.S1_at	2.33166	0.0116136	2.5518	0.00754148	PH01B031C15.25 [Phyllostachys edulis]	CCI55442.1	PH01B031C15.25 [Phyllostachys edulis]
1332	Ta.24199.1.S1_at	1.74356	0.0001042	2.55105	3.71039e-05	Beta-galactosidase 4 [Triticum urartu]	EMS68743.1	Beta-galactosidase 4 [Triticum urartu]
629	Ta.10238.2.S1_at	2.59378	0.000113961	2.54941	0.000148671	Transmembrane protein 56 [Aegilops tauschii]	EMT31295.1	Transmembrane protein 56 [Aegilops tauschii]
685	Ta.28879.3.S1_at	2.52868	0.000138313	2.54789	0.000162897	NA	NA	NA
401	TaAffx.29435.1.S1_at	3.04046	9.86764e-05	2.54765	0.000239142	NA	NA	NA
526	Ta.27016.1.A1_x_at	2.78312	1.215e-05	2.54294	1.93647e-05	predicted protein [Hordeum vulgare subsp. vulgare] gi	BAJ90108.1	predicted protein [Hordeum vulgare subsp. vulgare] gi
541	Ta.19581.1.S1_at	2.74178	7.38557e-05	2.54215	0.000118546	NA	NA	NA
998	Ta.5208.1.S1_x_at	2.21259	0.00607758	2.5374	0.0034671	NA	NA	NA
441	Ta.24477.1.S1_at	2.93131	2.41611e-05	2.5344	4.80265e-05	hypothetical protein F775_10090 [Aegilops tauschii]	EMT12368.1	hypothetical protein F775_10090 [Aegilops tauschii]
892	TaAffx.88999.1.S1_at	2.29463	0.000458001	2.52633	0.000361721	NA	NA	NA
311	Ta.21440.1.S1_at	3.32738	0.00162488	2.52523	0.00594461	NA	NA	NA
944	Ta.27596.1.S1_x_at	2.25193	3.95144e-05	2.52384	3.23685e-05	predicted protein [Hordeum vulgare subsp. vulgare]	BAK02337.1	predicted protein [Hordeum vulgare subsp. vulgare]
1355	TaAffx.65807.1.A1_at	1.61721	0.00335095	2.52254	0.000519213	Transcription initiation factor IIF subunit alpha [Aegilops tauschii]	EMT33783.1	Transcription initiation factor IIF subunit alpha [Aegilops tauschii]
851	Ta.15150.1.S1_x_at	2.3427	8.28874e-05	2.52193	8.30669e-05	Methylcrotonoyl-CoA carboxylase subunit alpha, mitochondrial [Aegilops tauschii]	EMT05548.1	Methylcrotonoyl-CoA carboxylase subunit alpha, mitochondrial [Aegilops tauschii]
452	TaAffx.36863.1.A1_at	2.91801	0.00393433	2.52178	0.00753862	Chlorophyll(ide) b reductase NOL, chloroplastic [Triticum urartu]	EMS50882.1	Chlorophyll(ide) b reductase NOL, chloroplastic [Triticum urartu]
453	TaAffx.36863.1.A1_at	2.91801	0.00393433	2.52178	0.00753862	Chlorophyll(ide) b reductase NOL, chloroplastic [Triticum urartu]	EMS50882.1	Chlorophyll(ide) b reductase NOL, chloroplastic [Triticum urartu]
676	Ta.21639.1.S1_at	2.53964	0.00151136	2.52053	0.00177968	NA	NA	NA
914	Ta.10281.1.S1_a_at	2.27409	0.00116277	2.51851	0.00086253	NA	NA	NA
829	TaAffx.43449.1.A1_at	2.37182	0.0140057	2.51785	0.00914572	NA	NA	NA
320	Ta.28600.2.S1_a_at	3.30964	7.47696e-05	2.51612	0.000258559	NA	NA	NA
408	Ta.25547.1.S1_at	3.02318	5.19023e-05	2.51525	0.00012047	NA	NA	NA
294	Ta.28600.2.S1_at	3.3754	4.95558e-05	2.51525	0.000172141	NA	NA	NA
1364	TaAffx.92698.1.S1_at	1.54132	0.0492823	2.51439	0.00654231	NA	NA	NA
1315	TaAffx.64766.1.S1_at	1.81718	0.0165868	2.51247	0.00413503	hypothetical protein F775_28857 [Aegilops tauschii]	EMT27457.1	hypothetical protein F775_28857 [Aegilops tauschii]
961	TaAffx.128772.1.S1_x_at	2.23286	0.000131222	2.51152	0.000104214	NA	NA	NA
872	TaAffx.86663.1.S1_at	2.31733	0.0144024	2.51022	0.00935743	NA	NA	NA
366	Ta.10390.2.A1_x_at	3.14296	5.03423e-05	2.50872	0.000136334	unnamed protein product [Triticum aestivum]	CDM84819.1	unnamed protein product [Triticum aestivum]
367	Ta.10390.2.A1_x_at	3.14296	5.03423e-05	2.50872	0.000136334	unnamed protein product [Triticum aestivum]	CDM84819.1	unnamed protein product [Triticum aestivum]
745	Ta.8760.1.A1_at	2.47282	2.26318e-05	2.50555	2.46759e-05	NA	NA	NA
986	Ta.3696.2.S1_at	2.22074	0.00132688	2.50475	0.000901255	NA	NA	NA
1370	Ta.17779.1.S1_at	1.47897	0.0609104	2.50392	0.00720713	NA	NA	NA
1321	TaAffx.12359.2.S1_at	1.80313	0.0344091	2.49888	0.00846397	NA	NA	NA
1429	TaAffx.25201.1.S1_at	0.0631227	0.927086	2.49873	0.00202766	NA	NA	NA
605	TaAffx.734.1.S1_x_at	2.61817	1.67259e-05	2.49352	2.32629e-05	NA	NA	NA
1042	TaAffx.84503.2.S1_at	2.17202	0.00126908	2.49236	0.000798601	NA	NA	NA
1346	Ta.29479.1.A1_at	1.67036	0.00820557	2.49121	0.00149539	NA	NA	NA
1182	Ta.8832.1.S1_at	2.05772	5.21731e-05	2.48999	3.60396e-05	predicted protein [Hordeum vulgare subsp. vulgare]	BAK03005.1	predicted protein [Hordeum vulgare subsp. vulgare]
604	Ta.14405.1.S1_s_at	2.62298	7.80827e-05	2.48962	0.000117488	NA	NA	NA
798	Ta.5210.2.S1_at	2.41239	8.14926e-05	2.48863	9.20994e-05	NA	NA	NA
847	Ta.22203.2.S1_at	2.34544	0.00587826	2.48777	0.004712	hypothetical protein F775_30208 [Aegilops tauschii]	EMT07147.1	hypothetical protein F775_30208 [Aegilops tauschii]
523	TaAffx.33701.1.S1_at	2.78796	0.000203633	2.48597	0.000391488	RING-H2 finger protein ATL2J [Aegilops tauschii]	EMT17249.1	RING-H2 finger protein ATL2J [Aegilops tauschii]
1121	Ta.12400.1.A1_at	2.10698	8.02585e-05	2.48597	6.04884e-05	predicted protein [Hordeum vulgare subsp. vulgare]	BAJ87194.1	predicted protein [Hordeum vulgare subsp. vulgare]
430	Ta.23219.1.A1_x_at	2.95588	5.45564e-05	2.48519	0.000122392	NA	NA	NA
1274	Ta.1928.1.S1_a_at	1.96755	0.000980669	2.4813	0.000415336	NA	NA	NA
508	TaAffx.86453.1.S1_at	2.81706	0.00501339	2.47647	0.00868584	NA	NA	NA
584	Ta.28600.1.S1_at	2.66366	6.13153e-05	2.47573	9.7856e-05	NA	NA	NA
486	Ta.681.1.S1_x_at	2.85791	1.40821e-05	2.47512	2.67791e-05	NA	NA	NA
627	Ta.8153.1.S1_a_at	2.59548	3.95144e-05	2.47295	5.79164e-05	Crt-like protein 1 [Triticum urartu]	EMS60940.1	Crt-like protein 1 [Triticum urartu]
1276	Ta.19477.2.S1_x_at	1.95119	0.0189954	2.47253	0.00682633	Reticuline oxidase-like protein [Aegilops tauschii]	EMT00105.1	Reticuline oxidase-like protein [Aegilops tauschii]
845	Ta.13693.2.S1_at	2.34563	0.00442061	2.46846	0.00378355	NA	NA	NA
332	Ta.18560.1.S1_at	3.27531	0.00137574	2.46823	0.00536784	NA	NA	NA
427	TaAffx.60713.1.S1_s_at	2.97487	7.38557e-05	2.46781	0.000180444	NA	NA	NA
1341	Ta.10762.1.A1_at	1.70022	0.00115192	2.46739	0.000269015	NA	NA	NA
1438	Ta.14399.1.A1_at	-0.307645	0.741229	2.46712	0.0104654	NA	NA	NA
758	Ta.13160.1.S1_at	2.46072	3.65016e-05	2.46494	4.5051e-05	NA	NA	NA
769	TaAffx.128629.3.S1_s_at	2.44758	0.000273649	2.46418	0.000320343	NA	NA	NA
469	Ta.123.1.S1_x_at	2.89864	0.0018943	2.46299	0.00431176	NA	NA	NA
272	TaAffx.99992.1.S1_at	3.43835	0.00228108	2.46245	0.00987857	isocitrate lyase [Triticum aestivum]	BAI66426.1	isocitrate lyase [Triticum aestivum]
273	TaAffx.99992.1.S1_at	3.43835	0.00228108	2.46245	0.00987857	isocitrate lyase [Triticum aestivum]	BAI66426.1	isocitrate lyase [Triticum aestivum]
1426	TaAffx.6141.1.S1_s_at	0.218148	0.740771	2.46092	0.00274978	NA	NA	NA
633	Ta.15150.1.S1_at	2.58997	4.01537e-05	2.45966	5.89064e-05	NA	NA	NA
803	Ta.14824.2.A1_a_at	2.40549	0.000544814	2.45923	0.00059571	hypothetical protein F775_12622 [Aegilops tauschii]	EMT23781.1	hypothetical protein F775_12622 [Aegilops tauschii]
587	Ta.5452.1.S1_at	2.66097	2.43396e-05	2.45774	3.79295e-05	NA	NA	NA
259	Ta.8353.1.S1_at	3.48264	3.16131e-05	2.45607	0.000120617	hypothetical protein F775_08084 [Aegilops tauschii]	EMT17734.1	hypothetical protein F775_08084 [Aegilops tauschii]
749	TaAffx.83002.1.S1_s_at	2.46825	0.000156305	2.45533	0.000196535	NA	NA	NA
598	TaAffx.12138.1.S1_at	2.63292	0.000112435	2.45228	0.00018109	autophagy-related protein 7b [Triticum aestivum]	AGW81787.1	autophagy-related protein 7b [Triticum aestivum]
599	TaAffx.12138.1.S1_at	2.63292	0.000112435	2.45228	0.00018109	autophagy-related protein 7b [Triticum aestivum]	AGW81787.1	autophagy-related protein 7b [Triticum aestivum]
919	Ta.5834.2.S1_a_at	2.27107	0.000239403	2.45062	0.00021321	NA	NA	NA
507	Ta.8407.1.S1_x_at	2.81876	7.71519e-05	2.45006	0.000159584	NA	NA	NA
474	TaAffx.60713.1.S1_x_at	2.88721	2.40349e-05	2.44952	4.96039e-05	NA	NA	NA
1306	TaAffx.113313.1.S1_at	1.8709	0.00702621	2.44747	0.00227679	NA	NA	NA
997	Ta.489.1.S1_at	2.21318	0.000294338	2.44674	0.000236095	NA	NA	NA
503	Ta.21664.1.S1_at	2.82778	2.44518e-05	2.4467	4.97905e-05	hypothetical protein TRIUR3_27172 [Triticum urartu]	EMS45159.1	hypothetical protein TRIUR3_27172 [Triticum urartu]
625	Ta.5904.1.S1_at	2.60007	0.0010348	2.44592	0.00158742	Transketolase, chloroplastic [Aegilops tauschii]	EMT08283.1	Transketolase, chloroplastic [Aegilops tauschii]
638	Ta.4014.1.A1_at	2.58347	0.00926687	2.44491	0.0107811	ERD1 protein, chloroplastic [Triticum urartu]	EMS46908.1	ERD1 protein, chloroplastic [Triticum urartu]
603	Ta.28799.3.S1_a_at	2.62357	4.54022e-05	2.44465	7.26814e-05	NA	NA	NA
497	TaAffx.122846.1.S1_at	2.84368	4.87297e-05	2.44231	9.95297e-05	predicted protein [Hordeum vulgare subsp. vulgare]	BAJ85413.1	predicted protein [Hordeum vulgare subsp. vulgare]
418	Ta.15964.1.S1_at	2.99643	1.08847e-05	2.44168	2.29756e-05	NA	NA	NA
1440	Ta.18687.2.S1_a_at	-0.401846	0.0829245	2.44153	6.2143e-05	NA	NA	NA
1015	Ta.20001.1.A1_at	2.1956	0.000216873	2.44129	0.000173854	NA	NA	NA
1267	Ta.1360.1.S1_x_at	1.97624	0.000625298	2.44099	0.00030094	unnamed protein product [Triticum aestivum]	CDM81736.1	unnamed protein product [Triticum aestivum]
566	TaAffx.128418.62.S1_at	2.69657	0.0013185	2.44029	0.0023609	NA	NA	NA
1350	Ta.1928.1.S1_at	1.63666	0.00319679	2.43788	0.000608602	NA	NA	NA
1197	TaAffx.70544.1.S1_s_at	2.04179	4.94514e-05	2.43769	3.50632e-05	NA	NA	NA
969	TaAffx.81611.1.S1_s_at	2.22974	0.0011448	2.43729	0.00090157	NA	NA	NA
1118	Ta.30913.1.A1_a_at	2.11312	0.000134192	2.43672	9.80963e-05	hypothetical protein TRIUR3_16873 [Triticum urartu]	EMS54274.1	hypothetical protein TRIUR3_16873 [Triticum urartu]
920	Ta.954.1.S1_s_at	2.26924	5.60467e-05	2.43601	5.79164e-05	NA	NA	NA
695	Ta.20127.1.S1_at	2.52054	3.8316e-05	2.43235	5.29729e-05	predicted protein [Hordeum vulgare subsp. vulgare]	BAJ97422.1	predicted protein [Hordeum vulgare subsp. vulgare]
1230	Ta.25419.1.S1_a_at	2.01627	0.000399787	2.43183	0.000222622	NA	NA	NA
355	Ta.5107.1.A1_at	3.19991	2.40631e-05	2.43174	7.22359e-05	hypothetical protein TRIUR3_33647 [Triticum urartu]	EMS54623.1	hypothetical protein TRIUR3_33647 [Triticum urartu]
789	Ta.28766.3.S1_at	2.42432	0.00149075	2.43087	0.00169245	NA	NA	NA
1324	Ta.24748.1.S1_at	1.78628	0.000564369	2.43071	0.000187246	hypothetical protein TRIUR3_04424 [Triticum urartu]	EMS64114.1	hypothetical protein TRIUR3_04424 [Triticum urartu]
1027	TaAffx.112568.1.S1_at	2.18623	0.0141303	2.42834	0.00875515	hypothetical protein ZEAMMB73_434316 [Zea mays]	AFW81084.1	hypothetical protein ZEAMMB73_434316 [Zea mays]
844	TaAffx.97800.1.S1_at	2.34686	0.00261679	2.42782	0.0024866	NA	NA	NA
788	Ta.8824.1.A1_a_at	2.42868	4.72248e-05	2.42656	6.04884e-05	NA	NA	NA
883	Ta.23376.1.S1_at	2.30278	4.07308e-05	2.42635	4.29309e-05	NA	NA	NA
674	Ta.9352.3.S1_a_at	2.54436	7.63604e-05	2.42422	0.00011303	Bifunctional 3'-phosphoadenosine 5'-phosphosulfate synthase [Triticum urartu]	EMS46989.1	Bifunctional 3'-phosphoadenosine 5'-phosphosulfate synthase [Triticum urartu]
501	Ta.681.1.S1_at	2.83102	1.68647e-05	2.42161	3.5008e-05	NA	NA	NA
1142	Ta.13070.2.S1_a_at	2.08605	0.000269505	2.41856	0.000180444	NA	NA	NA
822	Ta.8448.1.A1_at	2.37777	6.22412e-05	2.41669	7.66422e-05	NA	NA	NA
715	Ta.5597.1.S1_at	2.5008	0.0111247	2.41558	0.0115485	NA	NA	NA
1338	Ta.20790.3.S1_x_at	1.71151	0.00742911	2.41272	0.00173696	NA	NA	NA
1268	Ta.5357.2.S1_x_at	1.9751	9.33566e-05	2.41246	6.1613e-05	hypothetical protein TRIUR3_03720 [Triticum urartu]	EMS49761.1	hypothetical protein TRIUR3_03720 [Triticum urartu]
904	Ta.10099.2.S1_x_at	2.28728	0.00333617	2.41219	0.0028879	hypothetical protein TRIUR3_03225 [Triticum urartu]	EMS58289.1	hypothetical protein TRIUR3_03225 [Triticum urartu]
979	Ta.712.1.S1_s_at	2.22198	0.00179812	2.41172	0.00142772	NA	NA	NA
1358	TaAffx.98367.1.S1_at	1.58131	0.00350444	2.4079	0.00060415	NA	NA	NA
1383	TaAffx.116369.2.S1_x_at	1.31741	0.0513786	2.40643	0.00438929	Cytochrome P450 71C4 [Aegilops tauschii]	EMT06106.1	Cytochrome P450 71C4 [Aegilops tauschii]
1259	TaAffx.143995.14.S1_at	2.00081	0.000950319	2.40271	0.000499543	phosphatidylserine decarboxylase [Triticum monococcum]	AAS58480.1	phosphatidylserine decarboxylase [Triticum monococcum]
862	Ta.6971.2.S1_a_at	2.33217	3.26013e-05	2.40231	3.60396e-05	NA	NA	NA
636	Ta.8155.1.S1_at	2.58392	0.000186403	2.39921	0.000306148	NA	NA	NA
1314	TaAffx.23908.1.S1_at	1.8184	0.000322782	2.38981	0.000131193	NA	NA	NA
1333	Ta.23142.5.S1_x_at	1.7425	0.028011	2.38732	0.00745814	NA	NA	NA
907	Ta.2471.3.S1_x_at	2.28414	0.000102242	2.38681	0.000107665	NA	NA	NA
714	TaAffx.15065.1.S1_at	2.5059	0.000438109	2.38629	0.000654325	hypothetical protein TRIUR3_19930 [Triticum urartu] gi	EMS61978.1	hypothetical protein TRIUR3_19930 [Triticum urartu] gi
962	Ta.21340.2.S1_at	2.23244	0.0024256	2.38627	0.00202329	NA	NA	NA
561	Ta.1865.1.S1_at	2.70494	4.54022e-05	2.3814	8.40616e-05	NA	NA	NA
220	TaAffx.75697.1.A1_s_at	3.71687	0.000779977	2.38076	0.006434	NA	NA	NA
808	TaAffx.56346.1.S1_at	2.39879	0.000435629	2.38008	0.000545866	NA	NA	NA
864	Ta.16280.1.S1_at	2.33043	4.87297e-05	2.37903	5.90308e-05	NA	NA	NA
1091	Ta.30327.2.A1_at	2.12959	6.86037e-05	2.37763	6.18535e-05	Anthocyanidin 5,3-O-glucosyltransferase [Triticum urartu]	EMS68887.1	Anthocyanidin 5,3-O-glucosyltransferase [Triticum urartu]
166	Ta.4398.1.S1_at	3.95082	0.000191998	2.37695	0.00209381	3-ketoacyl-CoA synthase 17 [Aegilops tauschii]	EMT01468.1	3-ketoacyl-CoA synthase 17 [Aegilops tauschii]
1058	TaAffx.80731.2.S1_x_at	2.15901	0.0102188	2.37493	0.00688099	NA	NA	NA
500	TaAffx.12816.1.A1_at	2.83313	6.27226e-05	2.37128	0.000147546	hypothetical protein F775_13839 [Aegilops tauschii]	EMT07934.1	hypothetical protein F775_13839 [Aegilops tauschii]
52	Ta.10683.1.A1_at	5.0307	8.27649e-05	2.37056	0.0023715	NA	NA	NA
532	Ta.4050.1.S1_at	2.77172	0.000841962	2.36895	0.00199628	NA	NA	NA
1014	Ta.5260.1.S1_at	2.19611	7.30867e-05	2.36886	7.39699e-05	NA	NA	NA
1256	TaAffx.12452.2.S1_at	2.00127	0.0152747	2.36775	0.00745439	NA	NA	NA
705	Ta.25438.1.S1_at	2.51025	0.000208151	2.3661	0.00031997	NA	NA	NA
569	TaAffx.29842.1.S1_at	2.69095	0.00052344	2.36479	0.00111634	NA	NA	NA
971	Ta.14022.2.S1_x_at	2.22761	7.02214e-05	2.36423	7.47729e-05	NA	NA	NA
1293	Ta.21311.1.S1_at	1.90037	0.00954608	2.36317	0.00387017	NA	NA	NA
779	Ta.4334.1.S1_at	2.44019	0.000210985	2.36043	0.000293827	NA	NA	NA
1292	Ta.3696.2.S1_x_at	1.90908	0.000626204	2.35573	0.000303558	NA	NA	NA
1168	Ta.6677.2.A1_x_at	2.0656	0.00417942	2.35547	0.00253653	NA	NA	NA
596	TaAffx.51700.1.S1_s_at	2.64146	0.00404566	2.35417	0.00709443	NA	NA	NA
1419	Ta.4572.2.S1_x_at	0.454613	0.0731052	2.35331	9.03774e-05	NA	NA	NA
1397	Ta.7913.1.S1_x_at	0.956932	0.00167842	2.35176	5.79164e-05	Protein SCO1-like protein, mitochondrial [Aegilops tauschii]	EMT04783.1	Protein SCO1-like protein, mitochondrial [Aegilops tauschii]
1404	Ta.6327.3.S1_a_at	0.864475	0.00294856	2.35071	6.04884e-05	predicted protein [Hordeum vulgare subsp. vulgare]	BAJ85775.1	predicted protein [Hordeum vulgare subsp. vulgare]
568	TaAffx.118736.1.A1_at	2.69315	6.98883e-05	2.34804	0.000140773	NA	NA	NA
372	Ta.23081.1.S1_x_at	3.13713	0.00237923	2.34803	0.00905134	2-aminoethanethiol dioxygenase [Triticum urartu]	EMS59060.1	2-aminoethanethiol dioxygenase [Triticum urartu]
909	TaAffx.128510.8.A1_at	2.2815	0.00390751	2.34655	0.00376891	hypothetical protein F775_01514 [Aegilops tauschii]	EMT03202.1	hypothetical protein F775_01514 [Aegilops tauschii]
424	Ta.9950.1.S1_at	2.9811	0.000383039	2.34632	0.00133874	NA	NA	NA
1132	Ta.5357.1.S1_x_at	2.09731	6.32553e-05	2.34579	5.79164e-05	hypothetical protein TRIUR3_03720 [Triticum urartu]	EMS49761.1	hypothetical protein TRIUR3_03720 [Triticum urartu]
766	TaAffx.78755.1.S1_at	2.45037	0.00822375	2.34253	0.00991043	NA	NA	NA
1344	Ta.8999.1.A1_at	1.675	0.00239409	2.34075	0.000617078	NA	NA	NA
860	TaAffx.105935.1.S1_at	2.33375	0.00704573	2.34025	0.00721083	NA	NA	NA
586	Ta.25703.1.A1_at	2.66172	0.00353929	2.33863	0.0067025	NA	NA	NA
1417	TaAffx.87265.1.S1_at	0.503362	0.219935	2.33714	0.000707252	NA	NA	NA
1300	Ta.13805.1.S1_at	1.88607	0.000553444	2.33703	0.000268027	Gibberellin 20 oxidase 1 [Triticum urartu]	EMS64021.1	Gibberellin 20 oxidase 1 [Triticum urartu]
1224	TaAffx.54499.1.S1_at	2.02124	0.00689217	2.33171	0.00392707	NA	NA	NA
984	Ta.8017.1.S1_at	2.22095	2.43396e-05	2.33136	2.46759e-05	NA	NA	NA
555	Ta.3507.2.S1_a_at	2.71345	3.97089e-05	2.33067	8.07096e-05	NA	NA	NA
410	Ta.8974.1.A1_at	3.01892	0.00366071	2.32802	0.0115081	NA	NA	NA
700	TaAffx.4123.2.S1_x_at	2.51541	0.000524594	2.32785	0.00089309	NA	NA	NA
1327	Ta.1878.2.S1_at	1.76866	0.000269525	2.32689	0.00011303	NA	NA	NA
1354	TaAffx.128629.2.A1_at	1.62106	0.000470259	2.32663	0.000130476	NA	NA	NA
505	Ta.23668.1.S1_at	2.82435	0.000869901	2.32612	0.00243123	GA20ox1a protein [Triticum aestivum]	CBX45609.1	GA20ox1a protein [Triticum aestivum]
1371	Ta.20583.2.S1_a_at	1.47187	0.0133713	2.32553	0.0018891	T06212 glucose and ribitol dehydrogenase homolog - barley		T06212 glucose and ribitol dehydrogenase homolog - barley
899	Ta.18890.1.S1_at	2.28978	9.30406e-05	2.32545	0.000108924	autophagy-related protein 7c [Triticum aestivum]	AGW81788.1	autophagy-related protein 7c [Triticum aestivum]
1361	TaAffx.54169.1.S1_x_at	1.55851	0.000158876	2.32486	4.99346e-05	CYB5 [Triticum aestivum] gi	AGC26410.1	CYB5 [Triticum aestivum] gi
1381	Ta.9320.1.S1_x_at	1.34014	0.000274868	2.32448	4.80526e-05	putative caffeoyl CoA O-methyltransferase [Triticum aestivum]	BAD06321.1	putative caffeoyl CoA O-methyltransferase [Triticum aestivum]
664	Ta.6223.1.S1_at	2.55467	0.00877984	2.32257	0.0125919	asparagine synthetase 2 [Hordeum vulgare]	AAO39048.1	asparagine synthetase 2 [Hordeum vulgare]
809	Ta.8391.1.S1_at	2.39846	4.10586e-05	2.3224	5.79164e-05	NA	NA	NA
930	TaAffx.128595.1.S1_at	2.26209	2.82746e-05	2.31932	3.11839e-05	putative vacuolar defense protein [Triticum aestivum]	CAJ40963.1	putative vacuolar defense protein [Triticum aestivum]
898	TaAffx.83002.1.S1_at	2.29113	0.0111272	2.31746	0.010437	NA	NA	NA
1143	Ta.5357.1.S1_at	2.08562	7.50742e-05	2.31678	6.92726e-05	NA	NA	NA
1410	Ta.7686.2.S1_at	0.631902	0.285221	2.31507	0.00365658	unnamed protein product [Triticum aestivum] gi	CDM82708.1	unnamed protein product [Triticum aestivum] gi
839	Ta.26922.1.S1_at	2.35792	1.8289e-05	2.31497	2.32629e-05	PREDICTED	XP_004975284.1	PREDICTED
820	Ta.10048.1.S1_at	2.38569	0.00239332	2.31413	0.00307146	NA	NA	NA
1079	TaAffx.48625.1.A1_at	2.14232	5.8163e-05	2.313	5.87508e-05	Sugar carrier protein C [Aegilops tauschii]	EMT31642.1	Sugar carrier protein C [Aegilops tauschii]
848	Ta.13496.1.A1_at	2.34456	0.00011614	2.31271	0.000150106	NA	NA	NA
1318	Ta.5550.1.S1_at	1.81124	0.0137527	2.30867	0.0049809	hypothetical protein TRIUR3_02318 [Triticum urartu]	EMS46673.1	hypothetical protein TRIUR3_02318 [Triticum urartu]
479	TaAffx.87285.1.S1_at	2.87537	0.00164816	2.30807	0.00493603	NA	NA	NA
1420	Ta.13434.1.S1_at	0.427404	0.454259	2.30741	0.00284233	NA	NA	NA
606	Ta.10243.1.S1_a_at	2.6134	4.62252e-05	2.30241	8.73781e-05	NA	NA	NA
554	Ta.1208.1.S1_at	2.7135	0.0078221	2.30151	0.0139521	NA	NA	NA
875	Ta.6065.1.A1_x_at	2.31425	6.31342e-05	2.30042	8.32749e-05	NA	NA	NA
630	Ta.23909.1.S1_x_at	2.59234	0.000105269	2.29997	0.000207361	beta-glucosidase 4, partial [Triticum aestivum]	AEV76986.1	beta-glucosidase 4, partial [Triticum aestivum]
884	TaAffx.128621.3.A1_at	2.30218	0.00785899	2.29723	0.00818059	NA	NA	NA
1385	Ta.14516.2.S1_a_at	1.21204	0.022239	2.29719	0.00146202	Aldose reductase [Aegilops tauschii]	EMT03679.1	Aldose reductase [Aegilops tauschii]
911	Ta.25846.1.A1_at	2.27649	0.000188963	2.2969	0.000223128	NA	NA	NA
331	Ta.19128.1.S1_a_at	3.27975	1.17662e-05	2.29649	4.50277e-05	NA	NA	NA
1337	Ta.9468.2.S1_at	1.71529	0.0391168	2.29529	0.0116259	PREDICTED	XP_010228820.1	PREDICTED
564	Ta.5139.1.S1_at	2.69843	0.00100378	2.2935	0.00243123	NA	NA	NA
983	Ta.8733.2.S1_a_at	2.22129	0.0123654	2.2924	0.0106706	Nudix hydrolase 8 [Aegilops tauschii]	EMT09219.1	Nudix hydrolase 8 [Aegilops tauschii]
826	TaAffx.734.1.S1_at	2.37511	5.14027e-05	2.29217	7.48686e-05	NA	NA	NA
670	TaAffx.32557.1.S1_s_at	2.54793	0.0102614	2.29077	0.0144509	NA	NA	NA
908	TaAffx.29225.1.S1_s_at	2.28353	0.00394265	2.29035	0.00424227	NA	NA	NA
1388	Ta.16802.1.A1_at	1.15565	0.00045095	2.29025	4.50572e-05	NA	NA	NA
721	Ta.8866.1.S1_at	2.49279	1.88756e-05	2.29001	3.06573e-05	Non-specific lipid-transfer protein-like protein [Aegilops tauschii]	EMT31079.1	Non-specific lipid-transfer protein-like protein [Aegilops tauschii]
433	TaAffx.66261.1.A1_at	2.94263	4.85417e-05	2.28774	0.000143336	NA	NA	NA
405	TaAffx.107526.1.S1_at	3.0293	0.0033737	2.2853	0.0118716	NA	NA	NA
215	TaAffx.33265.1.S1_at	3.73608	1.37043e-05	2.28458	8.33549e-05	NA	NA	NA
1319	Ta.5836.1.S1_at	1.80802	0.000544814	2.28356	0.0002448	NA	NA	NA
1178	Ta.1316.1.S1_x_at	2.06024	0.000390143	2.28288	0.000305988	NA	NA	NA
1394	Ta.3448.3.A1_at	1.04157	0.00279555	2.28229	0.000115148	Putative NAD(P)H-dependent oxidoreductase 1 [Aegilops tauschii]	EMT03965.1	Putative NAD(P)H-dependent oxidoreductase 1 [Aegilops tauschii]
701	Ta.25316.1.S1_at	2.5146	0.000175145	2.28186	0.000313701	NA	NA	NA
591	Ta.14513.1.S1_a_at	2.65198	0.000146462	2.28146	0.000327423	NA	NA	NA
843	Ta.22893.1.S1_at	2.34723	4.20146e-05	2.28106	5.79164e-05	NA	NA	NA
1160	TaAffx.131567.2.S1_x_at	2.07061	0.000160492	2.27699	0.000136397	NA	NA	NA
1072	Ta.21097.1.S1_x_at	2.14512	6.07572e-05	2.27645	6.51582e-05	predicted protein [Hordeum vulgare subsp. vulgare] gi	BAJ96673.1	predicted protein [Hordeum vulgare subsp. vulgare] gi
1329	Ta.26452.1.A1_at	1.75432	0.0159605	2.27478	0.00539052	hypothetical protein SORBIDRAFT_05g002540 [Sorghum bicolor] gi	XP_002448963.1	hypothetical protein SORBIDRAFT_05g002540 [Sorghum bicolor] gi
1352	TaAffx.17164.1.S1_at	1.63187	0.00375054	2.27427	0.000956805	NA	NA	NA
836	Ta.10243.1.S1_x_at	2.36272	3.73324e-05	2.27359	5.20883e-05	NA	NA	NA
980	Ta.9352.1.S1_at	2.22196	3.16131e-05	2.27123	3.60396e-05	Bifunctional 3'-phosphoadenosine 5'-phosphosulfate synthetase [Aegilops tauschii]	EMT03515.1	Bifunctional 3'-phosphoadenosine 5'-phosphosulfate synthetase [Aegilops tauschii]
1289	Ta.3869.2.S1_at	1.91891	0.00134002	2.26889	0.000744535	NA	NA	NA
1396	Ta.6327.1.S1_at	0.984498	0.000557161	2.26874	3.06573e-05	NA	NA	NA
1285	Ta.7919.1.S1_at	1.9325	0.00014642	2.26743	9.87295e-05	NA	NA	NA
1125	Ta.277.1.S1_at	2.10299	6.02236e-05	2.26555	6.10462e-05	AF359460_1 pullulanase [Triticum aestivum]	AAK52485.1	AF359460_1 pullulanase [Triticum aestivum]
488	TaAffx.25075.1.S1_at	2.85698	0.000308193	2.26347	0.00104165	NA	NA	NA
1421	Ta.7913.2.S1_at	0.396188	0.0795731	2.26227	7.37469e-05	NA	NA	NA
686	TaAffx.28928.1.S1_at	2.5284	0.000157785	2.26215	0.000301887	NA	NA	NA
956	TaAffx.105035.1.S1_at	2.23632	0.014269	2.2617	0.0130722	hypothetical protein F775_08275 [Aegilops tauschii]	EMT31703.1	hypothetical protein F775_08275 [Aegilops tauschii]
1105	Ta.28802.2.S1_at	2.12077	0.0049516	2.26163	0.00404381	NA	NA	NA
550	Ta.9008.1.A1_at	2.71814	0.000398413	2.26027	0.00109349	NA	NA	NA
797	Ta.27429.1.S1_at	2.41471	6.86349e-05	2.26016	0.000106334	Transcription factor MYB21 [Triticum urartu]	EMS64823.1	Transcription factor MYB21 [Triticum urartu]
307	TaAffx.110017.1.S1_at	3.33676	0.00111274	2.25922	0.00716717	NA	NA	NA
724	Ta.28600.3.S1_x_at	2.49202	0.00032153	2.25892	0.000598558	CBP3_WHEAT RecName	P11515.1	CBP3_WHEAT RecName
635	Ta.8108.2.S1_x_at	2.58408	0.00956733	2.25858	0.0153594	NA	NA	NA
1310	Ta.11399.1.S1_x_at	1.84002	0.0170001	2.25749	0.00725983	NA	NA	NA
530	Ta.9647.2.S1_at	2.77253	4.6785e-05	2.25719	0.000114832	predicted protein [Hordeum vulgare subsp. vulgare]	BAJ87768.1	predicted protein [Hordeum vulgare subsp. vulgare]
1070	Ta.3696.3.S1_a_at	2.14664	2.97819e-05	2.25677	3.06573e-05	Proline dehydrogenase, mitochondrial [Aegilops tauschii]	EMT08826.1	Proline dehydrogenase, mitochondrial [Aegilops tauschii]
1284	Ta.10900.1.S1_at	1.933	0.000212482	2.25328	0.000142781	NA	NA	NA
801	TaAffx.111328.1.S1_s_at	2.40817	2.43396e-05	2.25234	3.78168e-05	2-oxoisovalerate dehydrogenase subunit beta, mitochondrial [Triticum urartu]	EMS58215.1	2-oxoisovalerate dehydrogenase subunit beta, mitochondrial [Triticum urartu]
1415	TaAffx.80887.1.S1_at	0.506638	0.483978	2.25159	0.0086016	predicted protein [Hordeum vulgare subsp. vulgare]	BAJ99098.1	predicted protein [Hordeum vulgare subsp. vulgare]
1416	TaAffx.80887.1.S1_at	0.506638	0.483978	2.25159	0.0086016	predicted protein [Hordeum vulgare subsp. vulgare]	BAJ99098.1	predicted protein [Hordeum vulgare subsp. vulgare]
1038	TaAffx.78442.1.S1_at	2.17483	0.00130522	2.25133	0.00131662	NA	NA	NA
1172	Ta.25647.1.A1_at	2.06291	0.00014712	2.25063	0.000129505	3'-N-debenzoyl-2'-deoxytaxol N-benzoyltransferase [Aegilops tauschii]	EMT07509.1	3'-N-debenzoyl-2'-deoxytaxol N-benzoyltransferase [Aegilops tauschii]
857	Ta.2631.2.S1_x_at	2.33663	4.35916e-05	2.2506	6.17822e-05	Putative inositol oxygenase [Aegilops tauschii]	EMT27791.1	Putative inositol oxygenase [Aegilops tauschii]
1403	Ta.11831.1.S1_at	0.865222	0.301619	2.25024	0.0154116	NA	NA	NA
1439	TaAffx.107220.1.S1_at	-0.33102	0.497988	2.24976	0.00157397	predicted protein [Hordeum vulgare subsp. vulgare]	BAK07550.1	predicted protein [Hordeum vulgare subsp. vulgare]
438	Ta.21859.1.S1_at	2.9344	4.62347e-05	2.24933	0.000141297	NA	NA	NA
662	Ta.23909.1.S1_at	2.55615	0.000356384	2.2484	0.000761962	beta-glucosidase 4, partial [Triticum aestivum]	AEV76986.1	beta-glucosidase 4, partial [Triticum aestivum]
1342	Ta.11564.1.S1_at	1.69139	0.000127155	2.2484	6.14556e-05	NA	NA	NA
1368	Ta.8985.2.A1_a_at	1.48901	0.000174185	2.24736	5.20883e-05	predicted protein [Hordeum vulgare subsp. vulgare]	BAJ86775.1	predicted protein [Hordeum vulgare subsp. vulgare]
1430	TaAffx.112371.1.S1_at	0.0236767	0.979354	2.24723	0.00794114	mitofusin [Fusarium oxysporum f. sp. raphani 54005]	EXK90208.1	mitofusin [Fusarium oxysporum f. sp. raphani 54005]
1349	TaAffx.34778.1.S1_at	1.64501	0.000399221	2.24631	0.000137717	NA	NA	NA
1363	Ta.25744.1.S1_at	1.55047	0.00146793	2.24567	0.000335693	Myb-like protein G [Aegilops tauschii]	EMT17444.1	Myb-like protein G [Aegilops tauschii]
1326	Ta.28555.2.S1_at	1.77319	0.0262527	2.24246	0.00987857	hypothetical protein F775_29429 [Aegilops tauschii]	EMT26308.1	hypothetical protein F775_29429 [Aegilops tauschii]
1387	Ta.204.1.S1_at	1.17151	0.000185537	2.24012	2.43592e-05	NA	NA	NA
378	Ta.18239.2.S1_a_at	3.12169	0.00021228	2.23973	0.00108616	Adf2 [Hordeum vulgare subsp. vulgare] gi	ACH69772.1	Adf2 [Hordeum vulgare subsp. vulgare] gi
431	Ta.13831.1.S1_x_at	2.95497	3.05801e-05	2.23895	9.20285e-05	NA	NA	NA
1081	TaAffx.54075.1.S1_at	2.13798	0.00425519	2.2383	0.00383626	Hypothetical protein BGT96224_4991 [Blumeria graminis f. sp. tritici 96224]	EPQ66096.1	Hypothetical protein BGT96224_4991 [Blumeria graminis f. sp. tritici 96224]
708	Ta.28146.1.S1_s_at	2.50926	4.54022e-05	2.23794	8.21026e-05	NA	NA	NA
504	TaAffx.64614.1.A1_at	2.82647	3.77359e-05	2.23682	9.70297e-05	hypothetical protein F775_00644 [Aegilops tauschii]	EMT20749.1	hypothetical protein F775_00644 [Aegilops tauschii]
1302	Ta.30913.2.A1_at	1.88203	0.0014275	2.23319	0.000780829	Phosphate carrier protein, mitochondrial [Aegilops tauschii]	EMT30907.1	Phosphate carrier protein, mitochondrial [Aegilops tauschii]
1303	Ta.30913.2.A1_at	1.88203	0.0014275	2.23319	0.000780829	Phosphate carrier protein, mitochondrial [Aegilops tauschii]	EMT30907.1	Phosphate carrier protein, mitochondrial [Aegilops tauschii]
841	TaAffx.58914.1.S1_at	2.35137	0.000271429	2.23138	0.000411535	NA	NA	NA
698	Ta.9389.1.S1_at	2.51721	0.0109016	2.2305	0.0161965	hypothetical protein F775_07789 [Aegilops tauschii]	EMT33458.1	hypothetical protein F775_07789 [Aegilops tauschii]
1405	TaAffx.118607.1.S1_s_at	0.862602	0.154149	2.22898	0.00478473	NA	NA	NA
1281	Ta.22049.1.S1_at	1.93824	0.0179005	2.22868	0.00994215	predicted protein [Hordeum vulgare subsp. vulgare]	BAJ94185.1	predicted protein [Hordeum vulgare subsp. vulgare]
1382	Ta.29462.3.A1_at	1.33671	0.0930386	2.22756	0.0134557	NA	NA	NA
1316	Ta.27546.1.S1_at	1.81709	0.00157162	2.22743	0.000737085	Beta-carotene hydroxylase [Triticum urartu]	EMS46652.1	Beta-carotene hydroxylase [Triticum urartu]
933	Ta.12436.1.S1_at	2.25818	8.09198e-05	2.22679	0.00010532	hypothetical protein F775_52081 [Aegilops tauschii]	EMT19765.1	hypothetical protein F775_52081 [Aegilops tauschii]
1343	Ta.1878.2.S1_x_at	1.69029	0.000409343	2.22656	0.000160181	hypothetical protein TRIUR3_05587 [Triticum urartu]	EMS52225.1	hypothetical protein TRIUR3_05587 [Triticum urartu]
750	Ta.5881.1.A1_at	2.46822	4.30561e-05	2.22652	7.51388e-05	Electron transfer flavoprotein subunit beta, mitochondrial [Triticum urartu]	EMS59172.1	Electron transfer flavoprotein subunit beta, mitochondrial [Triticum urartu]
1288	Ta.3118.1.S1_at	1.92161	3.36499e-05	2.22429	2.46759e-05	hypothetical protein F775_32163 [Aegilops tauschii]	EMT24434.1	hypothetical protein F775_32163 [Aegilops tauschii]
1322	Ta.720.1.S1_at	1.80061	5.14377e-05	2.22424	3.22281e-05	predicted protein [Hordeum vulgare subsp. vulgare]	BAJ98555.1	predicted protein [Hordeum vulgare subsp. vulgare]
1051	Ta.2107.1.S1_s_at	2.16635	2.49297e-05	2.2209	2.70478e-05	NA	NA	NA
1232	TaAffx.128772.1.S1_at	2.01322	0.0010693	2.21692	0.000823334	NA	NA	NA
522	TaAffx.86658.1.S1_at	2.793	3.06036e-05	2.2163	8.10795e-05	NA	NA	NA
624	Ta.7541.2.S1_x_at	2.60057	4.09558e-05	2.21538	8.40616e-05	NA	NA	NA
1336	TaAffx.92097.1.S1_x_at	1.71801	0.000143928	2.21464	7.47729e-05	NA	NA	NA
877	TaAffx.12433.1.A1_at	2.31376	0.000322119	2.21367	0.000473455	NA	NA	NA
1413	TaAffx.112575.1.S1_at	0.567354	0.0826069	2.21367	0.000299463	NA	NA	NA
553	TaAffx.20223.2.S1_s_at	2.7137	0.000166864	2.21286	0.000474118	NA	NA	NA
1261	Ta.15137.1.S1_at	1.99449	0.0218548	2.2124	0.0137493	NA	NA	NA
996	Ta.4120.1.S1_at	2.21431	0.000291147	2.21088	0.000356272	NA	NA	NA
815	Ta.23317.2.S1_at	2.39097	4.62347e-05	2.20974	7.66422e-05	hypothetical protein F775_05192 [Aegilops tauschii]	EMT11739.1	hypothetical protein F775_05192 [Aegilops tauschii]
1036	Ta.527.1.S1_at	2.17695	5.9933e-05	2.20734	7.47729e-05	Mitochondrial uncoupling protein 3 [Triticum urartu]	EMS54816.1	Mitochondrial uncoupling protein 3 [Triticum urartu]
1389	TaAffx.113507.1.S1_x_at	1.12288	0.169165	2.20682	0.0162421	NA	NA	NA
1402	TaAffx.56647.1.S1_at	0.876544	0.27924	2.20668	0.0158159	NA	NA	NA
1012	TaAffx.79092.1.S1_at	2.20107	0.00400682	2.20646	0.00435918	NA	NA	NA
1086	TaAffx.132498.1.S1_at	2.13417	5.51563e-05	2.20551	6.51582e-05	Subtilisin-chymotrypsin inhibitor-2A [Triticum urartu]	EMS46242.1	Subtilisin-chymotrypsin inhibitor-2A [Triticum urartu]
590	Ta.16163.1.S1_at	2.6545	6.7713e-05	2.20519	0.000164361	NA	NA	NA
140	TaAffx.111607.1.S1_at	4.08854	0.000328452	2.2046	0.00601872	NA	NA	NA
1304	TaAffx.6223.1.S1_at	1.88125	0.00022835	2.20358	0.000148461	NA	NA	NA
773	TaAffx.83708.1.S1_at	2.44279	0.0107027	2.20326	0.0157354	unnamed protein product [Triticum aestivum]	CDM80958.1	unnamed protein product [Triticum aestivum]
1379	TaAffx.105408.1.S1_at	1.37042	0.0835732	2.20282	0.013604	NA	NA	NA
730	Ta.10549.2.A1_at	2.48419	7.49255e-05	2.20194	0.000143336	NA	NA	NA
677	Ta.25316.2.S1_at	2.53904	0.00914478	2.19949	0.0160279	NA	NA	NA
1372	TaAffx.1942.1.S1_at	1.45315	0.045286	2.19529	0.00866096	Putative LRR receptor-like serine/threonine-protein kinase [Aegilops tauschii]	EMT18823.1	Putative LRR receptor-like serine/threonine-protein kinase [Aegilops tauschii]
780	Ta.15453.1.S1_at	2.43774	0.00471985	2.19454	0.00802879	NA	NA	NA
481	Ta.1707.1.S1_at	2.87415	2.80205e-05	2.19402	8.32749e-05	NA	NA	NA
744	Ta.3503.2.S1_at	2.47287	0.00623731	2.19355	0.0108198	KH domain-containing protein [Aegilops tauschii]	EMT12700.1	KH domain-containing protein [Aegilops tauschii]
940	TaAffx.5769.1.S1_at	2.25406	0.000614982	2.19177	0.00083968	NA	NA	NA
612	Ta.28913.1.S1_at	2.60839	7.71519e-05	2.19159	0.000182529	NA	NA	NA
1407	TaAffx.112702.1.S1_at	0.802021	0.228184	2.19131	0.00785712	NA	NA	NA
570	TaAffx.124136.1.S1_at	2.68797	0.00334443	2.19044	0.00892334	predicted protein [Hordeum vulgare subsp. vulgare]	BAK03501.1	predicted protein [Hordeum vulgare subsp. vulgare]
607	Ta.21797.1.S1_at	2.61325	0.000154877	2.18351	0.00039167	NA	NA	NA
1251	Ta.8000.1.A1_at	2.00288	0.000323531	2.18282	0.000277023	NA	NA	NA
592	TaAffx.52188.1.S1_at	2.65141	9.93365e-05	2.18068	0.000263507	NA	NA	NA
588	Ta.13985.1.S1_at	2.66047	0.00855254	2.18057	0.0176068	NA	NA	NA
1366	Ta.8985.1.S1_at	1.5244	0.0311709	2.17973	0.00724539	predicted protein [Hordeum vulgare subsp. vulgare]	BAJ86775.1	predicted protein [Hordeum vulgare subsp. vulgare]
615	Ta.23909.1.S1_a_at	2.60516	0.00745762	2.17925	0.0156171	beta-glucosidase 4, partial [Triticum aestivum]	AEV76986.1	beta-glucosidase 4, partial [Triticum aestivum]
1359	Ta.7825.1.S1_s_at	1.56898	9.1699e-05	2.17892	3.96908e-05	NA	NA	NA
628	Ta.13831.1.S1_at	2.59417	9.0401e-05	2.17865	0.000217984	NA	NA	NA
699	Ta.23814.1.S1_at	2.51592	0.000238722	2.17759	0.000537745	hypothetical protein TRIUR3_24821 [Triticum urartu]	EMS50786.1	hypothetical protein TRIUR3_24821 [Triticum urartu]
1278	Ta.12705.2.S1_a_at	1.94606	4.21877e-05	2.17619	3.60396e-05	NA	NA	NA
1393	TaAffx.55701.1.S1_at	1.04477	0.0024656	2.1744	0.000125279	NA	NA	NA
1435	Ta.7729.1.S1_at	-0.0529005	0.924825	2.17382	0.0015623	NA	NA	NA
611	Ta.9997.2.S1_at	2.60882	0.000119572	2.1737	0.000305988	NA	NA	NA
878	Ta.9332.3.S1_x_at	2.31196	0.000134228	2.17296	0.000211335	epidermal p-coumarate 3-hydroxylase [Triticum monococcum]	ABX60821.1	epidermal p-coumarate 3-hydroxylase [Triticum monococcum]
544	Ta.8682.1.A1_at	2.73425	8.51108e-05	2.17252	0.000255278	NA	NA	NA
330	Ta.6983.1.S1_x_at	3.28501	1.09795e-05	2.17084	4.91023e-05	Puromycin-sensitive aminopeptidase [Aegilops tauschii]	EMT27862.1	Puromycin-sensitive aminopeptidase [Aegilops tauschii]
1376	Ta.8985.1.S1_s_at	1.42542	0.000145131	2.16938	4.45044e-05	predicted protein [Hordeum vulgare subsp. vulgare]	BAJ86775.1	predicted protein [Hordeum vulgare subsp. vulgare]
1076	Ta.8451.1.S1_at	2.14359	0.00810658	2.16866	0.00813596	NA	NA	NA
719	TaAffx.58832.1.S1_at	2.49631	0.00414322	2.16823	0.00832162	NA	NA	NA
1133	Ta.7752.2.S1_a_at	2.09684	9.88719e-05	2.16747	0.000107918	NA	NA	NA
1299	Ta.5210.1.S1_at	1.88692	0.000249248	2.16713	0.000174056	NA	NA	NA
1004	TaAffx.31678.1.S1_at	2.2089	0.000251521	2.16696	0.000330419	NA	NA	NA
271	TaAffx.108615.1.S1_at	3.45343	0.000957421	2.16491	0.0087304	NA	NA	NA
649	TaAffx.12713.1.S1_at	2.57479	5.66546e-05	2.16414	0.000128503	PREDICTED	XP_010238695.1	PREDICTED
1378	TaAffx.111198.1.S1_at	1.37049	0.000409595	2.16381	8.57125e-05	NA	NA	NA
1002	Ta.28325.1.S1_x_at	2.21022	4.20322e-05	2.1613	5.79164e-05	Formate dehydrogenase, mitochondrial [Triticum urartu]	EMS63034.1	Formate dehydrogenase, mitochondrial [Triticum urartu]
1003	Ta.28325.1.S1_x_at	2.21022	4.20322e-05	2.1613	5.79164e-05	Formate dehydrogenase, mitochondrial [Triticum urartu]	EMS63034.1	Formate dehydrogenase, mitochondrial [Triticum urartu]
1328	Ta.720.1.S1_s_at	1.75773	0.000100818	2.15972	6.51582e-05	predicted protein [Hordeum vulgare subsp. vulgare]	BAJ98555.1	predicted protein [Hordeum vulgare subsp. vulgare]
490	TaAffx.81593.2.S1_s_at	2.85499	0.00248513	2.15856	0.00936258	NA	NA	NA
528	TaAffx.56525.1.S1_at	2.78036	5.09992e-05	2.15672	0.000153895	NA	NA	NA
1340	TaAffx.92097.1.S1_at	1.70098	0.000157785	2.15634	8.37116e-05	NA	NA	NA
1265	Ta.5033.3.S1_x_at	1.98237	4.87297e-05	2.15566	4.82327e-05	NA	NA	NA
467	TaAffx.31882.1.A1_at	2.90186	0.0026694	2.15464	0.0107381	NA	NA	NA
1073	Ta.12105.1.A1_at	2.14462	0.0155751	2.1544	0.0148964	NA	NA	NA
903	Ta.19485.1.S1_at	2.28732	5.67002e-05	2.15428	8.82531e-05	NA	NA	NA
1325	Ta.5257.2.S1_s_at	1.77938	0.0170908	2.15261	0.00785226	NA	NA	NA
1406	TaAffx.93201.1.A1_at	0.832103	0.31584	2.15224	0.0186633	hypothetical protein TRIUR3_01977 [Triticum urartu]	EMS51318.1	hypothetical protein TRIUR3_01977 [Triticum urartu]
869	Ta.951.2.A1_x_at	2.3234	4.37113e-05	2.15168	7.12009e-05	aminotransferase [Triticum aestivum]	BAI66419.1	aminotransferase [Triticum aestivum]
915	Ta.951.2.A1_at	2.27343	3.55199e-05	2.15056	5.35458e-05	NA	NA	NA
703	Ta.5419.2.S1_at	2.51282	5.64411e-05	2.15025	0.000119844	NA	NA	NA
932	TaAffx.62845.1.S1_at	2.25973	0.00386581	2.14889	0.00532223	NA	NA	NA
1008	TaAffx.87274.1.A1_at	2.20446	0.000579241	2.14819	0.000784463	NA	NA	NA
1386	Ta.10141.1.S1_at	1.2109	0.00183404	2.14719	0.000180444	Lon protease-like protein, mitochondrial [Aegilops tauschii]	EMT21690.1	Lon protease-like protein, mitochondrial [Aegilops tauschii]
1291	TaAffx.65328.1.A1_at	1.91219	0.000108978	2.14716	9.0612e-05	NA	NA	NA
681	Ta.10191.1.S1_at	2.53481	0.0105276	2.1466	0.0190753	putative transfactor, partial [Triticum dicoccoides]	ABI15901.1	putative transfactor, partial [Triticum dicoccoides]
644	TaAffx.107453.1.S1_at	2.57638	2.98036e-05	2.14582	6.88013e-05	NA	NA	NA
747	Ta.6039.2.S1_at	2.4695	4.01537e-05	2.14483	7.85482e-05	Lactation elevated protein 1 [Triticum urartu]	EMS52887.1	Lactation elevated protein 1 [Triticum urartu]
953	TaAffx.120364.1.A1_at	2.24184	0.000232354	2.14336	0.000338628	Histone-lysine N-methyltransferase ATX4 [Aegilops tauschii]	EMT20649.1	Histone-lysine N-methyltransferase ATX4 [Aegilops tauschii]
1260	Ta.14309.1.S1_at	1.99876	4.76076e-05	2.14253	4.90824e-05	NA	NA	NA
945	Ta.7541.2.S1_a_at	2.25058	0.000199278	2.14155	0.000297049	NA	NA	NA
1286	TaAffx.128648.2.A1_at	1.92794	0.0203743	2.14111	0.013144	2'-deoxymugineic-acid 2'-dioxygenase [Triticum urartu]	EMS46099.1	2'-deoxymugineic-acid 2'-dioxygenase [Triticum urartu]
1263	Ta.12067.1.A1_at	1.98591	0.000458067	2.14104	0.000399522	NA	NA	NA
1096	Ta.4424.1.A1_x_at	2.12611	0.00063031	2.14035	0.000737211	NA	NA	NA
1068	TaAffx.71241.1.A1_at	2.14839	7.36525e-05	2.13936	9.26925e-05	NA	NA	NA
492	Ta.9925.2.S1_x_at	2.85164	0.00619756	2.1372	0.0185843	NA	NA	NA
1290	Ta.5033.3.S1_at	1.91745	4.07308e-05	2.13332	3.50421e-05	NA	NA	NA
771	TaAffx.37434.1.S1_at	2.44476	0.0104187	2.13271	0.017771	NA	NA	NA
827	Ta.27027.1.S1_s_at	2.3731	5.01912e-05	2.13249	9.03774e-05	leucine-rich repeat protein [Triticum aestivum]	ABQ53156.1	leucine-rich repeat protein [Triticum aestivum]
1441	Ta.17278.1.S1_at	-0.556355	0.299891	2.13225	0.00345737	NA	NA	NA
810	TaAffx.128418.94.S1_at	2.39698	0.00676988	2.13131	0.0117174	hypothetical protein F775_27719 [Aegilops tauschii]	EMT08647.1	hypothetical protein F775_27719 [Aegilops tauschii]
673	TaAffx.19352.2.S1_at	2.54438	3.86835e-05	2.131	8.33549e-05	NA	NA	NA
1295	TaAffx.66400.1.S1_at	1.89247	0.0224774	2.13091	0.0136827	NA	NA	NA
1392	Ta.7002.1.S1_at	1.07697	0.044498	2.13089	0.00265686	hypothetical protein TRIUR3_21173 [Triticum urartu]	EMS54891.1	hypothetical protein TRIUR3_21173 [Triticum urartu]
1037	Ta.23398.1.S1_s_at	2.17565	3.34412e-05	2.13	4.5051e-05	hypothetical protein TRIUR3_06861 [Triticum urartu]	EMS66991.1	hypothetical protein TRIUR3_06861 [Triticum urartu]
1423	Ta.7291.2.S1_x_at	0.304312	0.724673	2.12798	0.0163542	predicted protein [Hordeum vulgare subsp. vulgare]	BAK08049.1	predicted protein [Hordeum vulgare subsp. vulgare]
1362	Ta.12846.1.A1_at	1.55453	0.00182322	2.12559	0.000526174	NA	NA	NA
690	Ta.5822.1.S1_at	2.52461	0.00276757	2.12533	0.00663371	NA	NA	NA
1277	Ta.12336.1.A1_at	1.947	0.000614336	2.12464	0.000505853	NA	NA	NA
173	Ta.21664.3.S1_a_at	3.91279	0.000641589	2.1238	0.0110603	NA	NA	NA
814	Ta.10280.1.S1_x_at	2.39125	0.00628581	2.12172	0.0110479	hypothetical protein F775_31080 [Aegilops tauschii]	EMT17198.1	hypothetical protein F775_31080 [Aegilops tauschii]
1399	Ta.19967.1.S1_x_at	0.934177	0.188104	2.12084	0.0117386	predicted protein [Hordeum vulgare subsp. vulgare]	BAJ93309.1	predicted protein [Hordeum vulgare subsp. vulgare]
902	Ta.209.1.S1_at	2.2882	7.49255e-05	2.12064	0.000120617	NA	NA	NA
1102	TaAffx.113702.1.S1_at	2.1218	0.00270064	2.12044	0.00306995	NA	NA	NA
1418	Ta.7913.3.S1_a_at	0.457408	0.0313159	2.11943	6.15174e-05	NA	NA	NA
762	TaAffx.80293.1.S1_at	2.45737	0.00884767	2.11838	0.0164154	putative calcium-binding protein CML45 [Triticum urartu]	EMS68336.1	putative calcium-binding protein CML45 [Triticum urartu]
1195	TaAffx.90133.1.S1_at	2.04618	3.36499e-05	2.11742	3.71039e-05	NA	NA	NA
563	Ta.5127.2.S1_at	2.69852	0.00107561	2.11673	0.00376891	NAC domain-containing protein 21/22 [Aegilops tauschii]	EMT29234.1	NAC domain-containing protein 21/22 [Aegilops tauschii]
1169	Ta.3419.1.S1_x_at	2.06436	8.58563e-05	2.11649	9.80963e-05	NA	NA	NA
804	Ta.8108.2.S1_at	2.40518	0.0132238	2.11557	0.0202852	NA	NA	NA
1357	Ta.16779.2.S1_s_at	1.58276	0.0120084	2.11101	0.00365658	NA	NA	NA
1345	TaAffx.51419.1.S1_at	1.67213	0.0215849	2.11096	0.00839155	NA	NA	NA
1279	Ta.28420.1.A1_x_at	1.9434	0.00927538	2.11049	0.00690532	NA	NA	NA
949	Ta.27016.1.A1_s_at	2.24598	5.26649e-05	2.10957	8.35899e-05	predicted protein [Hordeum vulgare subsp. vulgare] gi	BAJ90108.1	predicted protein [Hordeum vulgare subsp. vulgare] gi
1262	Ta.28605.1.S1_at	1.98706	0.0245409	2.10955	0.0183325	NA	NA	NA
1287	Ta.7541.1.A1_x_at	1.92727	7.05985e-05	2.10949	6.88013e-05	NA	NA	NA
978	Ta.23317.1.S1_x_at	2.22237	0.000140234	2.10905	0.000211074	NA	NA	NA
1214	Ta.22050.1.S1_at	2.02846	0.0187504	2.10621	0.0157658	NA	NA	NA
713	TaAffx.122846.3.S1_s_at	2.50629	6.50377e-05	2.10583	0.000151904	NA	NA	NA
317	Ta.6144.1.S1_a_at	3.31239	2.32726e-05	2.10518	0.000122778	NA	NA	NA
385	Ta.6983.1.S1_a_at	3.10798	1.72032e-05	2.1032	7.78868e-05	Puromycin-sensitive aminopeptidase [Aegilops tauschii]	EMT27862.1	Puromycin-sensitive aminopeptidase [Aegilops tauschii]
1225	TaAffx.114927.2.S1_at	2.02036	0.0169381	2.10281	0.0142532	NA	NA	NA
1040	TaAffx.123752.1.S1_x_at	2.17347	3.88253e-05	2.10074	5.42154e-05	Methylcrotonoyl-CoA carboxylase beta chain, mitochondrial [Aegilops tauschii]	EMT22044.1	Methylcrotonoyl-CoA carboxylase beta chain, mitochondrial [Aegilops tauschii]
1041	TaAffx.123752.1.S1_x_at	2.17347	3.88253e-05	2.10074	5.42154e-05	Methylcrotonoyl-CoA carboxylase beta chain, mitochondrial [Aegilops tauschii]	EMT22044.1	Methylcrotonoyl-CoA carboxylase beta chain, mitochondrial [Aegilops tauschii]
518	Ta.4979.1.S1_x_at	2.80182	0.000348947	2.10042	0.00153487	NA	NA	NA
531	Ta.1201.1.S1_at	2.77183	2.75127e-05	2.09859	8.33549e-05	NA	NA	NA
711	Ta.21439.1.S1_x_at	2.50696	0.000299379	2.09771	0.000797059	NA	NA	NA
1307	Ta.13070.2.S1_x_at	1.85527	0.000143928	2.09754	0.000112451	lipid transfer protein [Triticum aestivum] gi	ABB90546.1	lipid transfer protein [Triticum aestivum] gi
1400	Ta.2864.2.S1_x_at	0.902274	0.084306	2.09648	0.00300031	Glyco_hydro_1 domain-containing protein [Triticum aestivum]	ADP02193.1	Glyco_hydro_1 domain-containing protein [Triticum aestivum]
1414	Ta.6209.1.A1_at	0.538018	0.434909	2.09412	0.00995467	NA	NA	NA
1039	Ta.23414.2.S1_at	2.17419	0.00860392	2.09313	0.0106223	NA	NA	NA
759	Ta.14513.1.S1_at	2.45928	3.88253e-05	2.09217	8.10698e-05	hypothetical protein TRIUR3_28016 [Triticum urartu]	EMS65141.1	hypothetical protein TRIUR3_28016 [Triticum urartu]
890	TaAffx.128497.1.S1_at	2.29576	4.54022e-05	2.09043	7.7271e-05	hypothetical protein TRIUR3_25400 [Triticum urartu]	EMS59249.1	hypothetical protein TRIUR3_25400 [Triticum urartu]
727	Ta.11117.1.A1_at	2.48977	0.000805621	2.08896	0.00212493	NAC domain-containing protein 29 [Aegilops tauschii]	EMT14095.1	NAC domain-containing protein 29 [Aegilops tauschii]
1065	Ta.28010.1.S1_at	2.15001	0.000308132	2.08733	0.000426685	NA	NA	NA
691	TaAffx.29544.1.S1_at	2.52377	0.00321002	2.08638	0.00823148	NA	NA	NA
651	TaAffx.26308.1.S1_at	2.57257	0.00116049	2.08623	0.003502	NA	NA	NA
1157	TaAffx.12153.1.A1_at	2.07676	0.00201279	2.08612	0.00228173	NA	NA	NA
1264	Ta.10648.1.S1_x_at	1.98443	8.56922e-05	2.08448	9.09721e-05	NA	NA	NA
525	TaAffx.84178.1.A1_s_at	2.78338	9.34698e-05	2.07981	0.000364799	NA	NA	NA
1046	Ta.19493.2.S1_at	2.1698	0.000325661	2.07665	0.000480032	NA	NA	NA
1367	TaAffx.23008.1.S1_at	1.50448	0.000424213	2.07621	0.000139438	NA	NA	NA
1347	Ta.105.1.S1_at	1.66492	6.72149e-05	2.07506	4.27604e-05	wali3 [Triticum aestivum]	AAA50848.1	wali3 [Triticum aestivum]
1107	TaAffx.56525.2.S1_at	2.12039	0.000133341	2.07497	0.000179975	NA	NA	NA
1092	Ta.27369.2.S1_at	2.12841	0.022239	2.07352	0.0214495	NA	NA	NA
1309	TaAffx.55228.1.S1_at	1.84221	0.0366798	2.073	0.0213285	NA	NA	NA
988	Ta.18141.1.A1_at	2.21933	4.68809e-05	2.07071	7.49369e-05	NA	NA	NA
850	Ta.951.2.A1_a_at	2.34346	4.3273e-05	2.07064	8.10698e-05	aminotransferase [Triticum aestivum]	BAI66419.1	aminotransferase [Triticum aestivum]
1298	TaAffx.28276.3.S1_x_at	1.89013	0.0145538	2.06958	0.0102494	NA	NA	NA
446	TaAffx.6397.1.S1_x_at	2.92523	0.000515227	2.06769	0.0029316	predicted protein [Hordeum vulgare subsp. vulgare]	BAJ85661.1	predicted protein [Hordeum vulgare subsp. vulgare]
687	TaAffx.84382.1.S1_at	2.52748	0.010254	2.06733	0.0220031	hypothetical protein TRIUR3_27068 [Triticum urartu]	EMS49673.1	hypothetical protein TRIUR3_27068 [Triticum urartu]
349	TaAffx.114235.1.S1_at	3.22379	0.0035447	2.06499	0.022073	predicted protein [Hordeum vulgare subsp. vulgare]	BAJ90125.1	predicted protein [Hordeum vulgare subsp. vulgare]
1408	Ta.8040.1.A1_at	0.708722	0.0699458	2.06242	0.000860888	Subtilisin-like protease [Triticum urartu]	EMS55531.1	Subtilisin-like protease [Triticum urartu]
1173	TaAffx.110365.1.S1_at	2.0627	0.0100461	2.06228	0.010527	Zinc finger CCCH domain-containing protein 44 [Aegilops tauschii]	EMT23842.1	Zinc finger CCCH domain-containing protein 44 [Aegilops tauschii]
1233	Ta.7487.2.A1_at	2.01223	0.0157625	2.06227	0.0143272	predicted protein [Hordeum vulgare subsp. vulgare]	BAJ94901.1	predicted protein [Hordeum vulgare subsp. vulgare]
1234	Ta.7487.2.A1_at	2.01223	0.0157625	2.06227	0.0143272	predicted protein [Hordeum vulgare subsp. vulgare]	BAJ94901.1	predicted protein [Hordeum vulgare subsp. vulgare]
951	Ta.6770.1.S1_s_at	2.24343	0.00120333	2.0587	0.00209072	NA	NA	NA
752	Ta.23115.3.S1_a_at	2.46724	3.49202e-05	2.05615	7.86231e-05	NAD-dependent dihydropyrimidine dehydrogenase PreA [Triticum urartu]	EMS66120.1	NAD-dependent dihydropyrimidine dehydrogenase PreA [Triticum urartu]
1425	Ta.10984.1.A1_at	0.26382	0.770171	2.05552	0.020544	NA	NA	NA
473	Ta.10442.1.A1_at	2.88913	0.00022955	2.05365	0.00124161	hypothetical protein F775_30027 [Aegilops tauschii]	EMT28975.1	hypothetical protein F775_30027 [Aegilops tauschii]
1331	TaAffx.108999.1.S1_at	1.74908	0.0271711	2.05092	0.0142619	NA	NA	NA
1272	Ta.24747.1.A1_x_at	1.96921	5.01912e-05	2.04906	5.79164e-05	NA	NA	NA
982	Ta.26902.1.S1_at	2.22145	0.0177515	2.04872	0.0226886	NA	NA	NA
1074	Ta.30862.1.S1_at	2.14442	0.000116162	2.04814	0.000171611	NA	NA	NA
1308	Ta.26295.1.A1_at	1.8523	0.00362979	2.04742	0.00260903	hypothetical protein F775_30707 [Aegilops tauschii]	EMT06836.1	hypothetical protein F775_30707 [Aegilops tauschii]
859	Ta.951.1.A1_at	2.33468	2.43396e-05	2.04726	4.80526e-05	Putative aminotransferase y4uB [Aegilops tauschii]	EMT11453.1	Putative aminotransferase y4uB [Aegilops tauschii]
1140	Ta.30805.1.S1_at	2.08991	0.0161665	2.0469	0.0174136	hypothetical protein TRIUR3_02904 [Triticum urartu]	EMS49751.1	hypothetical protein TRIUR3_02904 [Triticum urartu]
725	Ta.16920.1.S1_at	2.4916	0.00200356	2.04666	0.00552278	NA	NA	NA
1412	Ta.8249.3.S1_at	0.594114	0.32772	2.04368	0.00706439	Calcium-dependent protein kinase 7 [Aegilops tauschii]	EMT26492.1	Calcium-dependent protein kinase 7 [Aegilops tauschii]
678	Ta.24721.1.S1_at	2.53743	0.00646199	2.04083	0.0167757	NA	NA	NA
1348	Ta.3910.3.S1_a_at	1.65701	8.59449e-05	2.03909	5.79164e-05	NA	NA	NA
1271	TaAffx.129090.2.S1_at	1.97307	0.012812	2.03884	0.0115864	NA	NA	NA
776	TaAffx.22421.1.S1_at	2.44064	7.61682e-05	2.03828	0.000184579	PREDICTED	XP_003580249.1	PREDICTED
1255	Ta.6593.1.S1_at	2.00138	0.0278553	2.03786	0.0235042	NA	NA	NA
763	Ta.10329.9.S1_a_at	2.4568	0.00506642	2.03569	0.0122256	NA	NA	NA
787	Ta.23115.2.S1_x_at	2.42971	4.62252e-05	2.03493	0.00010157	NA	NA	NA
1275	TaAffx.101251.1.S1_at	1.95827	0.0233901	2.03479	0.0195249	NA	NA	NA
1353	TaAffx.31801.1.S1_at	1.62131	0.0010437	2.03423	0.000456166	NA	NA	NA
1360	Ta.14827.1.A1_at	1.56652	0.000511199	2.03148	0.00020893	NA	NA	NA
1305	Ta.424.1.S1_at	1.87825	8.62985e-05	2.03086	8.40616e-05	NA	NA	NA
1377	TaAffx.54169.1.S1_at	1.3802	0.00045654	2.02823	0.000117679	NA	NA	NA
1375	TaAffx.7260.1.S1_at	1.4264	0.0493716	2.02779	0.0124978	PREDICTED	XP_003563514.1	PREDICTED
1398	Ta.16896.1.A1_at	0.936364	0.190504	2.02758	0.0146238	Endoglucanase 22 [Aegilops tauschii]	EMT16756.1	Endoglucanase 22 [Aegilops tauschii]
1391	Ta.25576.1.S1_at	1.08165	0.0295666	2.027	0.00212127	NA	NA	NA
873	Ta.10542.1.S1_a_at	2.31698	3.73324e-05	2.02386	7.21932e-05	3-hydroxybutyryl-CoA dehydrogenase [Aegilops tauschii]	EMT15481.1	3-hydroxybutyryl-CoA dehydrogenase [Aegilops tauschii]
921	Ta.26921.1.S1_x_at	2.26842	7.80827e-05	2.02308	0.000148327	putative D-2-hydroxyglutarate dehydrogenase, mitochondrial [Triticum urartu]	EMS51057.1	putative D-2-hydroxyglutarate dehydrogenase, mitochondrial [Triticum urartu]
754	Ta.7594.2.S1_x_at	2.4646	0.00201411	2.02192	0.00559539	NA	NA	NA
922	Ta.5480.1.S1_x_at	2.26818	6.24108e-05	2.02127	0.000116261	NA	NA	NA
946	Ta.24982.1.S1_at	2.2505	4.54022e-05	2.02046	8.1649e-05	Aspartate aminotransferase, cytoplasmic [Aegilops tauschii]	EMT25743.1	Aspartate aminotransferase, cytoplasmic [Aegilops tauschii]
947	Ta.24982.1.S1_at	2.2505	4.54022e-05	2.02046	8.1649e-05	Aspartate aminotransferase, cytoplasmic [Aegilops tauschii]	EMT25743.1	Aspartate aminotransferase, cytoplasmic [Aegilops tauschii]
694	TaAffx.116144.1.S1_at	2.52086	0.00854132	2.01898	0.0213574	NA	NA	NA
1103	Ta.17562.1.S1_a_at	2.12169	0.00575257	2.01795	0.00781142	NA	NA	NA
1301	Ta.5451.3.S1_a_at	1.88583	0.00010208	2.01693	9.87295e-05	NA	NA	NA
751	Ta.18259.1.S1_at	2.46746	0.00806375	2.01382	0.0192102	NA	NA	NA
1296	Ta.10438.2.S1_at	1.89208	0.0167613	2.01129	0.0133235	NA	NA	NA
1161	Ta.23317.3.S1_a_at	2.07014	8.84904e-05	2.01059	0.000122348	predicted protein [Hordeum vulgare subsp. vulgare]	BAK07422.1	predicted protein [Hordeum vulgare subsp. vulgare]
712	TaAffx.37775.1.A1_s_at	2.50642	0.0082001	2.00998	0.0206865	NAC domain-containing protein 21/22 [Aegilops tauschii]	EMT24300.1	NAC domain-containing protein 21/22 [Aegilops tauschii]
578	Ta.11160.1.S1_s_at	2.67663	0.00332454	2.00895	0.0127152	NA	NA	NA
1186	TaAffx.15847.3.S1_at	2.05205	0.0224899	2.00736	0.0232398	NA	NA	NA
1006	Ta.6723.1.S1_x_at	2.20713	4.02444e-05	2.00504	6.91208e-05	Alanine--glyoxylate aminotransferase-2-like protein, mitochondrial [Aegilops tauschii]	EMT04241.1	Alanine--glyoxylate aminotransferase-2-like protein, mitochondrial [Aegilops tauschii]
1374	Ta.6237.1.A1_at	1.43792	0.000266754	2.00466	9.20994e-05	NA	NA	NA
423	TaAffx.143995.10.S1_at	2.98124	0.000761558	2.00395	0.00537148	hypothetical protein TRIUR3_18790 [Triticum urartu]	EMS65108.1	hypothetical protein TRIUR3_18790 [Triticum urartu]
1365	TaAffx.114419.1.S1_at	1.54047	0.00639518	2.00241	0.00220022	NA	NA	NA
1050	TaAffx.37774.1.A1_at	2.16654	0.0109823	2.00173	0.0156891	G-type lectin S-receptor-like serine/threonine-protein kinase RLK1 [Triticum urartu]	EMS45864.1	G-type lectin S-receptor-like serine/threonine-protein kinase RLK1 [Triticum urartu]
770	Ta.18606.1.S1_at	2.44668	0.00272852	1.99358	0.00766247	Putative multidrug resistance protein [Aegilops tauschii]	EMT10010.1	Putative multidrug resistance protein [Aegilops tauschii]
942	Ta.24650.2.A1_a_at	2.25269	3.08391e-05	1.99093	5.79164e-05	NA	NA	NA
1010	Ta.6723.2.S1_at	2.20231	2.80016e-05	1.98978	4.86025e-05	NA	NA	NA
768	Ta.5321.1.S1_at	2.44785	7.12041e-05	1.98962	0.000191372	Acetylornithine aminotransferase, mitochondrial [Aegilops tauschii]	EMT24167.1	Acetylornithine aminotransferase, mitochondrial [Aegilops tauschii]
1185	Ta.21172.1.A1_x_at	2.05232	0.000323281	1.98937	0.000451241	NA	NA	NA
1141	Ta.4014.2.S1_at	2.08834	3.88253e-05	1.98567	5.79164e-05	NA	NA	NA
1258	Ta.2907.1.S1_at	2.00102	3.73324e-05	1.98307	4.80265e-05	NA	NA	NA
1162	TaAffx.29987.1.S1_at	2.06999	0.00458821	1.98247	0.00617233	NA	NA	NA
594	Ta.30191.1.A1_s_at	2.64994	2.15794e-05	1.98065	7.01254e-05	NA	NA	NA
1088	Ta.6103.1.A1_at	2.13398	0.000445775	1.98027	0.000757448	NA	NA	NA
669	Ta.29307.1.A1_s_at	2.54871	1.8525e-05	1.98016	5.43131e-05	NA	NA	NA
572	Ta.4953.1.A1_s_at	2.68028	0.00228447	1.97907	0.00985909	NA	NA	NA
764	Ta.29534.1.S1_at	2.45445	2.11854e-05	1.97877	5.39875e-05	NA	NA	NA
992	Ta.29472.3.A1_at	2.21636	0.00105792	1.97856	0.00209699	NA	NA	NA
1193	Ta.28983.1.S1_at	2.04727	0.0146538	1.97764	0.0171156	NA	NA	NA
400	Ta.30523.1.S1_at	3.04386	0.000209566	1.97665	0.00168301	NA	NA	NA
830	Ta.14071.1.S1_x_at	2.37169	0.0116651	1.9737	0.0240582	NA	NA	NA
865	Ta.178.2.S1_x_at	2.32947	0.00290534	1.97291	0.00689053	NA	NA	NA
742	Ta.4222.1.S1_at	2.47535	0.000211386	1.96995	0.000686546	NA	NA	NA
656	Ta.18239.1.S1_at	2.56729	0.00153	1.96708	0.00584881	NA	NA	NA
692	Ta.22402.1.S1_at	2.52288	0.00185767	1.96618	0.00650194	NA	NA	NA
964	Ta.26061.1.A1_at	2.23181	8.66209e-05	1.966	0.000174056	NA	NA	NA
1153	TaAffx.43652.2.A1_at	2.08249	0.019445	1.9632	0.0238373	NA	NA	NA
1213	TaAffx.14385.1.S1_at	2.02878	0.00286751	1.96295	0.0038257	hypothetical protein F775_13634 [Aegilops tauschii]	EMT18059.1	hypothetical protein F775_13634 [Aegilops tauschii]
976	Ta.5693.1.S1_at	2.22404	0.00358663	1.96264	0.00702819	NA	NA	NA
386	TaAffx.110164.1.S1_at	3.10783	0.000176854	1.95966	0.00159828	NA	NA	NA
696	Ta.7386.2.S1_at	2.52035	0.000101726	1.95626	0.000342382	predicted protein [Hordeum vulgare subsp. vulgare] gi	BAK02099.1	predicted protein [Hordeum vulgare subsp. vulgare] gi
1020	TaAffx.104931.3.S1_at	2.19042	0.000156669	1.94778	0.00030844	NA	NA	NA
1156	TaAffx.7275.1.S1_at	2.07705	0.0241037	1.94749	0.0281616	NA	NA	NA
1101	Ta.8740.2.S1_x_at	2.12209	7.04282e-05	1.94649	0.000118327	NA	NA	NA
794	Ta.16803.1.S1_at	2.4211	0.00671295	1.9451	0.0178162	NA	NA	NA
1108	Ta.27265.1.S1_x_at	2.12038	3.88253e-05	1.94448	6.45571e-05	predicted protein [Hordeum vulgare subsp. vulgare]	BAJ91703.1	predicted protein [Hordeum vulgare subsp. vulgare]
817	Ta.29534.1.S1_x_at	2.39019	2.29113e-05	1.94064	5.74417e-05	NA	NA	NA
781	TaAffx.9160.1.S1_at	2.43327	0.0121538	1.94047	0.0283287	Os12g0448900 [Oryza sativa Japonica Group] gi	NP_001066718.1	Os12g0448900 [Oryza sativa Japonica Group] gi
782	TaAffx.9160.1.S1_at	2.43327	0.0121538	1.94047	0.0283287	Os12g0448900 [Oryza sativa Japonica Group] gi	NP_001066718.1	Os12g0448900 [Oryza sativa Japonica Group] gi
783	TaAffx.9160.1.S1_at	2.43327	0.0121538	1.94047	0.0283287	Os12g0448900 [Oryza sativa Japonica Group] gi	NP_001066718.1	Os12g0448900 [Oryza sativa Japonica Group] gi
237	TaAffx.37672.1.A1_at	3.5709	4.54022e-05	1.93769	0.000559774	NA	NA	NA
973	TaAffx.78116.1.S1_at	2.22564	0.000668601	1.93697	0.00152135	NA	NA	NA
580	Ta.30380.1.S1_at	2.67325	0.00730802	1.93478	0.0272815	NA	NA	NA
1184	TaAffx.131916.2.S1_at	2.05428	8.46891e-05	1.93268	0.000131193	hypothetical protein TRIUR3_32658 [Triticum urartu]	EMS62831.1	hypothetical protein TRIUR3_32658 [Triticum urartu]
1151	TaAffx.56718.1.S1_at	2.08305	6.24108e-05	1.93142	0.000100481	NA	NA	NA
1216	Ta.28337.2.S1_x_at	2.0284	3.16131e-05	1.93009	4.75415e-05	NA	NA	NA
1026	Ta.951.3.S1_x_at	2.18757	3.36499e-05	1.92955	6.35218e-05	aminotransferase [Triticum aestivum]	BAI66419.1	aminotransferase [Triticum aestivum]
1248	TaAffx.106226.1.S1_at	2.00347	0.0174998	1.92925	0.0205174	NA	NA	NA
149	TaAffx.59885.1.S1_at	4.04021	0.000307967	1.92924	0.00974312	NA	NA	NA
1083	Ta.28273.1.S1_x_at	2.13669	3.01216e-05	1.92886	5.29649e-05	NA	NA	NA
874	Ta.5262.1.S1_at	2.31575	0.0153418	1.92525	0.0294362	NA	NA	NA
795	Ta.10966.1.S1_at	2.42071	8.17407e-05	1.92524	0.000244625	NA	NA	NA
952	Ta.29510.1.S1_s_at	2.24244	3.88253e-05	1.92512	7.86231e-05	NA	NA	NA
1035	TaAffx.23270.1.S1_at	2.17699	6.03047e-05	1.92295	0.000115242	Lactation elevated protein 1 [Triticum urartu]	EMS52887.1	Lactation elevated protein 1 [Triticum urartu]
1128	Ta.4598.1.S1_at	2.10203	5.22527e-05	1.92136	8.99567e-05	predicted protein [Hordeum vulgare subsp. vulgare]	BAJ97258.1	predicted protein [Hordeum vulgare subsp. vulgare]
896	TaAffx.56396.1.A1_at	2.29334	0.00017876	1.92034	0.000457774	NA	NA	NA
1024	Ta.21869.2.S1_x_at	2.18845	0.000176554	1.92019	0.0003682	NA	NA	NA
511	Ta.19178.1.S1_at	2.81051	2.9477e-05	1.92002	0.000126333	predicted protein [Hordeum vulgare subsp. vulgare]	BAJ93814.1	predicted protein [Hordeum vulgare subsp. vulgare]
959	Ta.12652.2.S1_at	2.23379	0.0089827	1.91948	0.0177639	NA	NA	NA
1069	Ta.21439.1.S1_s_at	2.14735	0.000327369	1.91897	0.000655625	NA	NA	NA
926	TaAffx.110631.1.S1_at	2.26645	0.000620681	1.91545	0.00160458	NA	NA	NA
510	Ta.22681.1.S1_at	2.81469	5.03423e-05	1.91533	0.000256522	NA	NA	NA
912	Ta.27259.1.S1_at	2.27575	4.64676e-05	1.91356	0.000100954	NA	NA	NA
887	TaAffx.43576.1.A1_at	2.30135	0.0116632	1.90976	0.0248892	NA	NA	NA
1218	Ta.5033.1.S1_x_at	2.02557	6.31342e-05	1.90911	9.74136e-05	hypothetical protein F775_30916 [Aegilops tauschii]	EMT19259.1	hypothetical protein F775_30916 [Aegilops tauschii]
514	TaAffx.81638.2.S1_at	2.80749	9.33825e-05	1.90902	0.000555559	NA	NA	NA
1093	Ta.7103.1.A1_at	2.12711	0.000100818	1.90839	0.000190718	NA	NA	NA
1043	Ta.26022.1.A1_at	2.17027	0.00010208	1.9079	0.000208804	NA	NA	NA
1207	Ta.12511.1.S1_at	2.03283	6.68674e-05	1.90715	0.000103751	NA	NA	NA
1134	TaAffx.113474.2.S1_at	2.09537	0.00526797	1.90472	0.00883876	NA	NA	NA
993	TaAffx.6397.1.S1_s_at	2.2156	0.000885107	1.90453	0.00209988	Putative aconitate hydratase, cytoplasmic [Triticum urartu]	EMS45933.1	Putative aconitate hydratase, cytoplasmic [Triticum urartu]
646	Ta.22415.1.S1_x_at	2.57525	0.00184373	1.90263	0.00818922	NA	NA	NA
974	Ta.26390.1.A1_at	2.22501	0.00652504	1.90245	0.013764	hypothetical protein SORBIDRAFT_04g030620 [Sorghum bicolor] gi	XP_002454423.1	hypothetical protein SORBIDRAFT_04g030620 [Sorghum bicolor] gi
948	Ta.16851.1.S1_at	2.24632	0.000536591	1.89931	0.00139327	NA	NA	NA
741	Ta.30336.1.S1_x_at	2.47669	0.0108134	1.89711	0.0272824	LEA D-11 dehydrin [Triticum aestivum] gi	BAC01112.1	LEA D-11 dehydrin [Triticum aestivum] gi
852	Ta.7378.30.S1_x_at	2.34268	4.33782e-05	1.89661	0.00010489	NA	NA	NA
811	TaAffx.109976.1.S1_at	2.39611	0.00225935	1.89629	0.00740243	NA	NA	NA
1016	TaAffx.128682.3.A1_at	2.19503	4.85417e-05	1.89364	9.8316e-05	NA	NA	NA
1130	Ta.9000.1.S1_at	2.10039	4.41862e-05	1.89361	7.7271e-05	Beta-fructofuranosidase 1 [Aegilops tauschii]	EMT19914.1	Beta-fructofuranosidase 1 [Aegilops tauschii]
1123	TaAffx.108244.1.S1_at	2.10624	0.000649414	1.89302	0.00127786	NA	NA	NA
991	Ta.10927.1.A1_at	2.21654	5.75299e-05	1.886	0.000125222	hypothetical protein F775_16908 [Aegilops tauschii]	EMT13736.1	hypothetical protein F775_16908 [Aegilops tauschii]
276	TaAffx.89616.1.S1_at	3.43233	4.32937e-05	1.88467	0.000495839	PREDICTED: ferredoxin-thioredoxin reductase catalytic chain, chloroplastic [Brachypodium distachyon]	XP_003574776.1	PREDICTED: ferredoxin-thioredoxin reductase catalytic chain, chloroplastic [Brachypodium distachyon]
519	Ta.19251.1.S1_at	2.79924	9.93365e-05	1.88345	0.000626351	NA	NA	NA
1032	Ta.22548.1.S1_a_at	2.17948	0.00018282	1.88093	0.00041128	NA	NA	NA
1164	Ta.1229.2.S1_at	2.06872	0.015323	1.8803	0.0228118	L-allo-threonine aldolase [Triticum urartu]	EMS52584.1	L-allo-threonine aldolase [Triticum urartu]
1165	Ta.1229.2.S1_at	2.06872	0.015323	1.8803	0.0228118	L-allo-threonine aldolase [Triticum urartu]	EMS52584.1	L-allo-threonine aldolase [Triticum urartu]
1217	Ta.8953.1.S1_a_at	2.02648	3.75386e-05	1.87807	5.9553e-05	hypothetical protein F775_32912 [Aegilops tauschii]	EMT17111.1	hypothetical protein F775_32912 [Aegilops tauschii]
1154	Ta.5372.1.S1_at	2.08183	9.61179e-05	1.87743	0.000176808	NA	NA	NA
1126	TaAffx.106154.1.S1_at	2.1023	0.000381342	1.87707	0.000772187	unnamed protein product [Triticum aestivum]	CDM86889.1	unnamed protein product [Triticum aestivum]
805	Ta.8534.1.A1_at	2.40122	0.000349291	1.87525	0.00129199	PREDICTED	XP_010277455.1	PREDICTED
806	Ta.8534.1.A1_at	2.40122	0.000349291	1.87525	0.00129199	PREDICTED	XP_010277455.1	PREDICTED
1116	TaAffx.38271.1.A1_at	2.11496	0.00159564	1.8739	0.00323297	Fatty acyl-CoA reductase 1 [Triticum urartu]	EMS49520.1	Fatty acyl-CoA reductase 1 [Triticum urartu]
637	Ta.6603.1.S1_a_at	2.58391	9.29444e-05	1.87368	0.00041352	NA	NA	NA
882	TaAffx.42793.1.A1_at	2.30677	0.000477936	1.87168	0.001498	UDP-glycosyltransferase 85A2 [Triticum urartu]	EMS63739.1	UDP-glycosyltransferase 85A2 [Triticum urartu]
542	TaAffx.4871.1.S1_at	2.73824	0.00530427	1.87059	0.0269043	Kinesin-like protein KIF15 [Aegilops tauschii]	EMT33714.1	Kinesin-like protein KIF15 [Aegilops tauschii]
796	Ta.28395.1.A1_at	2.41821	5.60467e-05	1.86968	0.000174638	NA	NA	NA
567	TaAffx.56896.1.S1_at	2.69343	0.00455576	1.86784	0.0228278	NA	NA	NA
1122	Ta.29352.1.S1_x_at	2.1067	0.0118014	1.86774	0.0201674	NA	NA	NA
1061	Ta.25627.1.A1_at	2.15623	0.0149475	1.86479	0.0266626	unnamed protein product [Triticum aestivum]	CDM86756.1	unnamed protein product [Triticum aestivum]
1208	TaAffx.106605.1.S1_at	2.03135	0.000291198	1.86268	0.000520061	NA	NA	NA
1054	Ta.20738.1.S1_s_at	2.16211	6.6106e-05	1.86266	0.000140773	NA	NA	NA
470	TaAffx.40189.1.S1_at	2.89471	0.000506342	1.86081	0.00447279	hypothetical protein TRIUR3_02208 [Triticum urartu]	EMS48436.1	hypothetical protein TRIUR3_02208 [Triticum urartu]
1166	Ta.7847.1.S1_at	2.06833	0.00249698	1.85912	0.00466966	NA	NA	NA
1179	Ta.23312.1.S1_at	2.0601	5.8254e-05	1.8586	0.000102712	unnamed protein product [Triticum aestivum] gi	CDM82306.1	unnamed protein product [Triticum aestivum] gi
1106	Ta.6723.2.S1_a_at	2.12061	3.48827e-05	1.85731	6.81592e-05	NA	NA	NA
1023	TaAffx.107196.1.S1_at	2.18847	0.0053284	1.85586	0.0120173	NA	NA	NA
581	Ta.18587.1.S1_x_at	2.66981	0.0018796	1.84413	0.0111179	NA	NA	NA
893	Ta.6770.1.S1_at	2.29458	0.0106166	1.84312	0.0264573	hypothetical protein F775_43324 [Aegilops tauschii]	EMT19207.1	hypothetical protein F775_43324 [Aegilops tauschii]
894	Ta.6770.1.S1_at	2.29458	0.0106166	1.84312	0.0264573	hypothetical protein F775_43324 [Aegilops tauschii]	EMT19207.1	hypothetical protein F775_43324 [Aegilops tauschii]
731	Ta.12113.1.S1_at	2.48404	9.93365e-05	1.84297	0.000402984	Cytochrome P450 71D7 [Aegilops tauschii]	EMT16961.1	Cytochrome P450 71D7 [Aegilops tauschii]
732	Ta.12113.1.S1_at	2.48404	9.93365e-05	1.84297	0.000402984	Cytochrome P450 71D7 [Aegilops tauschii]	EMT16961.1	Cytochrome P450 71D7 [Aegilops tauschii]
733	Ta.12113.1.S1_at	2.48404	9.93365e-05	1.84297	0.000402984	Cytochrome P450 71D7 [Aegilops tauschii]	EMT16961.1	Cytochrome P450 71D7 [Aegilops tauschii]
1139	Ta.4096.1.S1_at	2.0905	0.000106064	1.8406	0.000217591	Glycolipid transfer protein domain-containing protein 1 [Triticum urartu]	EMS51253.1	Glycolipid transfer protein domain-containing protein 1 [Triticum urartu]
923	Ta.7386.1.A1_at	2.26758	7.76295e-05	1.83711	0.000216491	NA	NA	NA
1085	Ta.27027.1.S1_at	2.13555	0.00210445	1.83657	0.00483286	leucine-rich repeat protein [Triticum aestivum]	ABQ53156.1	leucine-rich repeat protein [Triticum aestivum]
1000	Ta.20700.1.S1_at	2.21153	0.000720923	1.83493	0.00202329	NA	NA	NA
939	TaAffx.102989.1.A1_at	2.25431	7.48574e-05	1.82836	0.000203791	NA	NA	NA
1147	Ta.2871.2.S1_a_at	2.08393	3.88253e-05	1.82616	7.44716e-05	PREDICTED	XP_003564336.1	PREDICTED
620	Ta.23142.6.S1_x_at	2.60356	0.00585977	1.82187	0.02708	NA	NA	NA
1045	Ta.1865.1.S1_x_at	2.17003	6.49345e-05	1.81518	0.000154465	NA	NA	NA
227	Ta.20188.1.S1_a_at	3.62135	0.00200965	1.815	0.0349799	NA	NA	NA
683	Ta.24122.2.S1_at	2.53093	0.00014712	1.81315	0.00074012	NA	NA	NA
1150	Ta.22672.1.S1_at	2.08313	4.54022e-05	1.81098	8.8432e-05	triticain alpha [Triticum aestivum] gi	BAF02546.1	triticain alpha [Triticum aestivum] gi
906	TaAffx.118068.1.S1_at	2.2854	0.000116206	1.80424	0.000371961	NA	NA	NA
879	TaAffx.84178.2.A1_at	2.31095	0.0126588	1.80145	0.0336617	Metal tolerance protein 7 [Triticum urartu]	EMS49974.1	Metal tolerance protein 7 [Triticum urartu]
1204	Ta.14499.1.S1_at	2.03649	0.0188318	1.80123	0.0303003	PREDICTED	XP_010236139.1	PREDICTED
943	Ta.23659.1.S1_at	2.25269	0.00162592	1.80048	0.00523438	NA	NA	NA
910	TaAffx.23456.1.S1_at	2.27953	0.000261792	1.80004	0.000901833	hypothetical protein TRIUR3_06732 [Triticum urartu]	EMS51290.1	hypothetical protein TRIUR3_06732 [Triticum urartu]
955	Ta.11091.1.S1_x_at	2.23643	0.000117943	1.79939	0.000352329	NA	NA	NA
818	Ta.11623.2.A1_at	2.38976	0.000113718	1.79668	0.000447684	NA	NA	NA
1047	Ta.5297.1.A1_at	2.16781	0.000485165	1.794	0.00139498	NA	NA	NA
1089	Ta.26201.1.S1_at	2.13303	5.25844e-05	1.79392	0.000118817	Putative protein phosphatase 2C 50 [Aegilops tauschii]	EMT29148.1	Putative protein phosphatase 2C 50 [Aegilops tauschii]
1110	Ta.20722.1.S1_at	2.11853	0.000122232	1.7889	0.000299535	NA	NA	NA
1120	TaAffx.122104.1.S1_s_at	2.10958	0.00012056	1.78536	0.000292569	NAC domain-containing protein 29 [Triticum urartu]	EMS63116.1	NAC domain-containing protein 29 [Triticum urartu]
960	Ta.22559.1.S1_s_at	2.23328	4.60088e-05	1.78222	0.00012047	NA	NA	NA
1202	Ta.2871.3.S1_x_at	2.0374	5.8254e-05	1.78108	0.000115334	Peroxisomal membrane protein 11-5 [Aegilops tauschii]	EMT21632.1	Peroxisomal membrane protein 11-5 [Aegilops tauschii]
1254	TaAffx.58857.1.S1_at	2.0021	0.00653254	1.77994	0.0120155	predicted protein [Hordeum vulgare subsp. vulgare]	BAJ85471.1	predicted protein [Hordeum vulgare subsp. vulgare]
802	Ta.22559.2.A1_at	2.40595	7.24599e-05	1.77975	0.000284162	NA	NA	NA
1199	Ta.4424.2.A1_x_at	2.04101	0.000316838	1.77888	0.000708749	predicted protein [Hordeum vulgare subsp. vulgare]	BAJ91321.1	predicted protein [Hordeum vulgare subsp. vulgare]
1189	Ta.8740.2.S1_at	2.05028	7.12041e-05	1.77356	0.0001496	NA	NA	NA
990	Ta.28290.1.S1_at	2.21709	0.0150534	1.7726	0.0356172	NA	NA	NA
716	Ta.26219.1.A1_at	2.49858	0.00668569	1.76937	0.0291631	Peptide transporter PTR3-A [Aegilops tauschii]	EMT29280.1	Peptide transporter PTR3-A [Aegilops tauschii]
454	TaAffx.26755.1.S1_at	2.91766	0.000484869	1.76003	0.00570865	hypothetical protein F775_15559 [Aegilops tauschii]	EMT26320.1	hypothetical protein F775_15559 [Aegilops tauschii]
455	TaAffx.26755.1.S1_at	2.91766	0.000484869	1.76003	0.00570865	hypothetical protein F775_15559 [Aegilops tauschii]	EMT26320.1	hypothetical protein F775_15559 [Aegilops tauschii]
456	TaAffx.26755.1.S1_at	2.91766	0.000484869	1.76003	0.00570865	hypothetical protein F775_15559 [Aegilops tauschii]	EMT26320.1	hypothetical protein F775_15559 [Aegilops tauschii]
765	Ta.11907.1.S1_at	2.45406	0.00185937	1.75215	0.00966172	NA	NA	NA
938	Ta.5879.1.S1_at	2.25479	0.00759533	1.74917	0.0234936	NA	NA	NA
688	Ta.14281.1.S1_at	2.52549	0.00104409	1.74679	0.00654385	NA	NA	NA
1155	Ta.6723.3.S1_a_at	2.07984	0.000182272	1.74453	0.000467002	Alanine--glyoxylate aminotransferase-2-like protein, mitochondrial [Aegilops tauschii]	EMT04241.1	Alanine--glyoxylate aminotransferase-2-like protein, mitochondrial [Aegilops tauschii]
767	Ta.19136.1.A1_at	2.4498	4.02444e-05	1.7396	0.000154821	NA	NA	NA
680	Ta.25477.1.S1_at	2.5356	6.11128e-05	1.73802	0.000312859	Gamma-glutamyltranspeptidase 1 [Triticum urartu]	EMS68109.1	Gamma-glutamyltranspeptidase 1 [Triticum urartu]
835	TaAffx.128621.1.S1_at	2.36407	3.16131e-05	1.73718	0.00010489	NA	NA	NA
1237	Ta.22548.1.S1_x_at	2.0091	0.000326279	1.73345	0.000767512	NA	NA	NA
743	Ta.9521.2.S1_at	2.47396	0.00080168	1.73288	0.00484393	NA	NA	NA
1067	Ta.9027.1.S1_at	2.14874	0.000273277	1.73192	0.000869078	NA	NA	NA
778	TaAffx.131344.1.S1_at	2.44024	0.00039501	1.73153	0.00224867	Cysteine proteinase RD21a [Triticum urartu]	EMS65496.1	Cysteine proteinase RD21a [Triticum urartu]
675	Ta.9454.1.S1_at	2.5443	0.000368776	1.72467	0.00256847	hypothetical protein TRIUR3_11524 [Triticum urartu]	EMS62076.1	hypothetical protein TRIUR3_11524 [Triticum urartu]
866	TaAffx.104994.1.S1_at	2.329	0.010347	1.72436	0.0352862	putative iron-deficiency specific 4 protein [Hordeum vulgare subsp. vulgare]	BAG12385.1	putative iron-deficiency specific 4 protein [Hordeum vulgare subsp. vulgare]
1196	Ta.23268.3.S1_a_at	2.04388	0.000179693	1.72407	0.000448499	SRO1 [Thinopyrum ponticum x Triticum aestivum]	AEK94072.1	SRO1 [Thinopyrum ponticum x Triticum aestivum]
1028	TaAffx.98425.1.S1_x_at	2.18341	0.0150511	1.72318	0.0377979	NA	NA	NA
1252	Ta.23268.1.S1_x_at	2.00255	6.17999e-05	1.72273	0.000130376	NA	NA	NA
1021	Ta.29479.1.A1_s_at	2.19031	0.000102745	1.72015	0.000332974	NA	NA	NA
1242	Ta.9898.1.A1_at	2.00778	0.000515227	1.71837	0.00127786	NA	NA	NA
1203	Ta.681.2.S1_a_at	2.03691	3.06036e-05	1.71628	6.81592e-05	NA	NA	NA
1174	Ta.20696.1.S1_at	2.06242	4.22348e-05	1.71524	9.41951e-05	NA	NA	NA
558	TaAffx.75697.1.A1_x_at	2.70893	0.00396051	1.71392	0.0294597	NA	NA	NA
617	TaAffx.84220.1.S1_at	2.60408	0.000271821	1.71195	0.0021494	hypothetical protein F775_09423 [Aegilops tauschii]	EMT09580.1	hypothetical protein F775_09423 [Aegilops tauschii]
618	TaAffx.84220.1.S1_at	2.60408	0.000271821	1.71195	0.0021494	hypothetical protein F775_09423 [Aegilops tauschii]	EMT09580.1	hypothetical protein F775_09423 [Aegilops tauschii]
619	TaAffx.84220.1.S1_at	2.60408	0.000271821	1.71195	0.0021494	hypothetical protein F775_09423 [Aegilops tauschii]	EMT09580.1	hypothetical protein F775_09423 [Aegilops tauschii]
954	TaAffx.55761.1.S1_at	2.23861	0.000460217	1.7114	0.00188223	predicted protein [Hordeum vulgare subsp. vulgare]	BAK05407.1	predicted protein [Hordeum vulgare subsp. vulgare]
1095	Ta.8559.2.S1_a_at	2.12642	0.000692121	1.71118	0.0022475	Polyphenol oxidase, chloroplastic [Triticum urartu]	EMS64469.1	Polyphenol oxidase, chloroplastic [Triticum urartu]
1007	Ta.6820.1.S1_at	2.20575	5.91241e-05	1.71103	0.000183766	NA	NA	NA
601	Ta.6144.2.S1_a_at	2.62897	6.32553e-05	1.71007	0.000417345	NA	NA	NA
935	TaAffx.16937.1.A1_at	2.25734	0.0141092	1.70784	0.0412841	hypothetical protein TRIUR3_18317 [Triticum urartu]	EMS60098.1	hypothetical protein TRIUR3_18317 [Triticum urartu]
735	Ta.18560.1.S1_s_at	2.48055	0.00023339	1.70325	0.00150102	NA	NA	NA
623	TaAffx.24010.1.S1_s_at	2.60129	0.000265869	1.70025	0.00214671	NA	NA	NA
1115	Ta.6984.3.S1_a_at	2.11562	0.000117766	1.69917	0.000354545	Chromodomain-helicase-DNA-binding protein 4 [Triticum urartu]	EMS67129.1	Chromodomain-helicase-DNA-binding protein 4 [Triticum urartu]
655	Ta.2955.1.A1_x_at	2.56933	0.00289706	1.69634	0.0198209	Aldehyde dehydrogenase family 2 member C4 [Triticum urartu]	EMS67032.1	Aldehyde dehydrogenase family 2 member C4 [Triticum urartu]
792	Ta.10230.1.S1_at	2.42153	7.91556e-05	1.69182	0.000404836	NA	NA	NA
891	TaAffx.11210.1.S1_x_at	2.295	0.000189503	1.68531	0.000882887	Putative polygalacturonase [Aegilops tauschii]	EMT00190.1	Putative polygalacturonase [Aegilops tauschii]
239	TaAffx.50125.2.S1_at	3.56516	9.45707e-06	1.6812	0.000115835	putative Cytochrome P450 71D11 [Aegilops tauschii]	EMT01902.1	putative Cytochrome P450 71D11 [Aegilops tauschii]
1241	Ta.16251.2.S1_x_at	2.00828	0.00115167	1.68079	0.0030869	NA	NA	NA
888	Ta.10230.2.S1_a_at	2.29933	0.00170182	1.67979	0.00817915	predicted protein [Hordeum vulgare subsp. vulgare]	BAJ93466.1	predicted protein [Hordeum vulgare subsp. vulgare]
1104	TaAffx.82806.1.S1_at	2.12146	0.00177804	1.67977	0.00597228	Pleiotropic drug resistance protein 3 [Aegilops tauschii]	EMT02497.1	Pleiotropic drug resistance protein 3 [Aegilops tauschii]
595	TaAffx.108630.1.S1_at	2.64932	0.000698891	1.67652	0.00663613	NA	NA	NA
1009	TaAffx.80891.1.S1_at	2.20382	0.0183868	1.67574	0.0487167	NA	NA	NA
834	Ta.18239.2.S1_x_at	2.36415	0.00417942	1.67467	0.0205492	Adf2 [Hordeum vulgare subsp. vulgare] gi	ACH69772.1	Adf2 [Hordeum vulgare subsp. vulgare] gi
734	TaAffx.54157.1.S1_at	2.48186	0.0112185	1.67282	0.049374	NA	NA	NA
1210	TaAffx.78364.1.S1_at	2.03093	0.000262719	1.67006	0.000755404	NA	NA	NA
1098	TaAffx.110539.1.S1_s_at	2.12399	0.000153877	1.6689	0.000518874	Group XV phospholipase A2 [Aegilops tauschii]	EMT18470.1	Group XV phospholipase A2 [Aegilops tauschii]
1198	Ta.5099.1.S1_a_at	2.0416	4.75099e-05	1.66676	0.000115334	hypothetical protein TRIUR3_15036 [Triticum urartu]	EMS49519.1	hypothetical protein TRIUR3_15036 [Triticum urartu]
1201	TaAffx.34048.1.S1_at	2.03755	0.00142136	1.66507	0.00424126	PREDICTED	XP_010237899.1	PREDICTED
1239	Ta.22563.1.S1_x_at	2.00832	7.30867e-05	1.66093	0.000182201	hypothetical protein F775_30194 [Aegilops tauschii]	EMT17902.1	hypothetical protein F775_30194 [Aegilops tauschii]
1240	Ta.22563.1.S1_x_at	2.00832	7.30867e-05	1.66093	0.000182201	hypothetical protein F775_30194 [Aegilops tauschii]	EMT17902.1	hypothetical protein F775_30194 [Aegilops tauschii]
575	Ta.24122.1.S1_at	2.67717	4.1913e-05	1.65846	0.000282966	putative cinnamyl alcohol dehydrogenase 6 [Triticum urartu]	EMS49382.1	putative cinnamyl alcohol dehydrogenase 6 [Triticum urartu]
576	Ta.24122.1.S1_at	2.67717	4.1913e-05	1.65846	0.000282966	putative cinnamyl alcohol dehydrogenase 6 [Triticum urartu]	EMS49382.1	putative cinnamyl alcohol dehydrogenase 6 [Triticum urartu]
179	Ta.9458.1.S1_x_at	3.88625	1.98237e-05	1.65511	0.000541646	NA	NA	NA
1017	Ta.6018.1.S1_x_at	2.1936	0.0170065	1.65308	0.0483325	hypothetical protein F775_32410 [Aegilops tauschii]	EMT15775.1	hypothetical protein F775_32410 [Aegilops tauschii]
870	TaAffx.4520.1.S1_at	2.3214	0.0148541	1.64998	0.0515375	NA	NA	NA
886	TaAffx.6587.1.S1_at	2.30169	0.00677848	1.6461	0.0293579	hypothetical protein OsJ_02967 [Oryza sativa Japonica Group]	EEE55159.1	hypothetical protein OsJ_02967 [Oryza sativa Japonica Group]
689	Ta.22012.1.S1_at	2.52472	0.000138648	1.64375	0.00106807	NA	NA	NA
929	TaAffx.80151.1.S1_at	2.2639	0.00031472	1.64366	0.0016087	predicted protein [Hordeum vulgare subsp. vulgare]	BAK02022.1	predicted protein [Hordeum vulgare subsp. vulgare]
999	Ta.30123.2.A1_at	2.21162	3.74113e-05	1.64238	0.000119772	NA	NA	NA
858	Ta.5673.1.S1_at	2.33473	4.76076e-05	1.6394	0.000208804	hypothetical protein TRIUR3_07798 [Triticum urartu]	EMS60101.1	hypothetical protein TRIUR3_07798 [Triticum urartu]
736	Ta.23131.1.A1_at	2.48023	0.000171834	1.63627	0.00128159	Protein kinase G11A [Triticum urartu]	EMS65570.1	Protein kinase G11A [Triticum urartu]
737	Ta.23131.1.A1_at	2.48023	0.000171834	1.63627	0.00128159	Protein kinase G11A [Triticum urartu]	EMS65570.1	Protein kinase G11A [Triticum urartu]
1109	Ta.26605.1.S1_at	2.1198	0.000754482	1.63453	0.00296898	NA	NA	NA
632	Ta.24223.1.A1_at	2.591	0.000458876	1.63382	0.0044846	NA	NA	NA
667	Ta.27555.1.S1_at	2.54924	0.00914379	1.63341	0.0514611	NA	NA	NA
577	TaAffx.37457.1.S1_at	2.67705	0.000205165	1.63188	0.00221545	NA	NA	NA
475	TaAffx.50140.1.S1_at	2.88098	0.000133229	1.61775	0.0019956	NA	NA	NA
1084	Ta.30566.1.S1_at	2.13639	0.000766789	1.61702	0.00329094	NA	NA	NA
1200	Ta.24038.1.A1_at	2.03883	0.000192314	1.61626	0.000638336	NA	NA	NA
1180	Ta.6366.1.S1_at	2.05984	0.0220728	1.61495	0.0525014	hypothetical protein F775_26145 [Aegilops tauschii]	EMT10854.1	hypothetical protein F775_26145 [Aegilops tauschii]
995	TaAffx.40606.1.S1_at	2.2144	0.000531723	1.6111	0.00272618	NA	NA	NA
1226	Ta.10859.1.A1_at	2.01968	6.96666e-05	1.60938	0.000201327	hypothetical protein F775_06534 [Aegilops tauschii]	EMT27203.1	hypothetical protein F775_06534 [Aegilops tauschii]
799	Ta.21047.1.S1_at	2.40893	1.85292e-05	1.60864	8.73619e-05	NA	NA	NA
790	Ta.11206.1.A1_at	2.42342	3.32805e-05	1.6055	0.000161206	Insulin-degrading enzyme [Aegilops tauschii]	EMT31283.1	Insulin-degrading enzyme [Aegilops tauschii]
785	Ta.21047.1.S1_x_at	2.43123	1.76656e-05	1.60477	8.43175e-05	NA	NA	NA
777	Ta.6293.3.S1_a_at	2.4406	0.0069053	1.60232	0.0403873	NA	NA	NA
412	Ta.12896.1.S1_at	3.01393	2.43396e-05	1.59974	0.000267281	NA	NA	NA
436	Ta.4191.1.A1_at	2.93721	0.00365248	1.59908	0.0469844	PREDICTED	XP_003574944.1	PREDICTED
634	Ta.1733.1.S1_at	2.58433	7.71519e-05	1.59625	0.000678267	NA	NA	NA
609	TaAffx.14510.2.S1_at	2.60981	0.00484159	1.59364	0.0397513	NA	NA	NA
1052	Ta.9831.1.S1_at	2.16581	3.16131e-05	1.59351	0.000104553	NA	NA	NA
828	Ta.9530.1.S1_at	2.37247	0.00011314	1.59093	0.000740718	hypothetical protein TRIUR3_26958 [Triticum urartu]	EMS59907.1	hypothetical protein TRIUR3_26958 [Triticum urartu]
1194	Ta.13357.2.S1_at	2.04722	0.000308193	1.59086	0.00116385	Common plant regulatory factor 1 [Aegilops tauschii]	EMT28228.1	Common plant regulatory factor 1 [Aegilops tauschii]
573	Ta.5424.1.S1_at	2.67973	0.000182653	1.58778	0.00222246	hypothetical protein TRIUR3_17024 [Triticum urartu]	EMS68081.1	hypothetical protein TRIUR3_17024 [Triticum urartu]
1127	Ta.21098.1.S1_a_at	2.10224	0.00325931	1.5866	0.0129658	NA	NA	NA
1090	TaAffx.53524.1.S1_at	2.12974	0.00239492	1.58516	0.0104349	NA	NA	NA
937	Ta.17751.1.S1_at	2.25679	0.010328	1.57574	0.0444032	NA	NA	NA
1253	Ta.9521.1.S1_x_at	2.00221	0.000619127	1.57382	0.00224374	NA	NA	NA
84	Ta.20188.1.S1_x_at	4.56981	2.43396e-05	1.56254	0.00181382	NA	NA	NA
1138	TaAffx.12387.1.A1_at	2.0909	0.000789241	1.56161	0.00362805	NA	NA	NA
1057	Ta.28913.1.S1_x_at	2.16028	0.000123831	1.55803	0.00060415	NA	NA	NA
856	Ta.1138.1.S1_at	2.33667	0.000151214	1.5576	0.00106687	hypothetical protein F775_30523 [Aegilops tauschii]	EMT12912.1	hypothetical protein F775_30523 [Aegilops tauschii]
924	Ta.7799.1.A1_at	2.26702	0.000213912	1.55587	0.00138052	NA	NA	NA
1034	Ta.22825.1.S1_at	2.17751	4.22348e-05	1.55271	0.000163396	NA	NA	NA
775	Ta.5213.1.A1_at	2.44105	8.12347e-05	1.55041	0.000638987	NA	NA	NA
913	Ta.7165.2.S1_at	2.27434	0.0036149	1.54291	0.0219123	NA	NA	NA
928	Ta.16869.1.S1_at	2.26526	0.000415391	1.54243	0.00287177	unnamed protein product [Triticum aestivum]	CDM82716.1	unnamed protein product [Triticum aestivum]
494	Ta.6362.1.S1_s_at	2.84727	1.41751e-05	1.53515	0.000136532	NA	NA	NA
1170	TaAffx.59277.1.S1_at	2.06373	0.0029345	1.53428	0.0126425	NA	NA	NA
536	TaAffx.14477.1.S1_at	2.75475	0.00273906	1.53311	0.0364497	NA	NA	NA
1163	TaAffx.25948.1.S1_at	2.06974	0.00187841	1.5293	0.00862564	NA	NA	NA
833	Ta.29307.1.A1_at	2.36632	0.000105843	1.52762	0.000817909	NA	NA	NA
1190	Ta.13579.1.A1_at	2.05027	4.76076e-05	1.52745	0.000163396	NA	NA	NA
756	Ta.12219.1.A1_at	2.46298	0.000236531	1.51981	0.00245487	NA	NA	NA
1188	TaAffx.106552.1.S1_s_at	2.05084	0.00120743	1.51761	0.00566205	PTF1 [Triticum aestivum]	ABI95371.1	PTF1 [Triticum aestivum]
672	Ta.9580.2.S1_x_at	2.54696	0.00205059	1.51759	0.0227158	PREDICTED	XP_003578679.1	PREDICTED
1055	Ta.14522.2.S1_x_at	2.16186	0.000182845	1.51408	0.00105639	Acyl-CoA synthetase family member 3, mitochondrial [Aegilops tauschii]	EMT24687.1	Acyl-CoA synthetase family member 3, mitochondrial [Aegilops tauschii]
660	TaAffx.78329.1.S1_at	2.5575	0.00628693	1.51126	0.0536263	NA	NA	NA
198	Ta.28289.1.S1_x_at	3.78728	0.000151773	1.50377	0.0107754	NA	NA	NA
897	TaAffx.24695.1.S1_at	2.29284	4.54022e-05	1.49839	0.000256664	Light-inducible protein CPRF2 [Aegilops tauschii]	EMT13935.1	Light-inducible protein CPRF2 [Aegilops tauschii]
1243	Ta.11779.1.S1_at	2.00748	4.54022e-05	1.49779	0.000152966	NA	NA	NA
434	Ta.124.1.S1_x_at	2.9421	0.000411955	1.49218	0.0105584	NA	NA	NA
1053	TaAffx.6317.1.A1_at	2.16407	0.0126658	1.49039	0.0546441	Xyloglucan galactosyltransferase KATAMARI1-like protein [Aegilops tauschii]	EMT32937.1	Xyloglucan galactosyltransferase KATAMARI1-like protein [Aegilops tauschii]
812	Ta.141.1.S1_x_at	2.39408	0.00105247	1.49034	0.0106322	Gibberellin 20 oxidase 1-D [Aegilops tauschii]	EMT19787.1	Gibberellin 20 oxidase 1-D [Aegilops tauschii]
1181	TaAffx.61713.1.S1_at	2.05834	0.000121149	1.48448	0.000590016	predicted protein [Hordeum vulgare subsp. vulgare] gi	BAJ91678.1	predicted protein [Hordeum vulgare subsp. vulgare] gi
849	Ta.22602.3.A1_at	2.34447	0.0100939	1.47618	0.0615986	NA	NA	NA
950	Ta.8085.1.S1_at	2.24531	0.00010458	1.4683	0.000759917	NA	NA	NA
755	Ta.23743.1.S1_at	2.46348	7.71519e-05	1.46382	0.00080723	Cathepsin B [Triticum urartu]	EMS65947.1	Cathepsin B [Triticum urartu]
1060	TaAffx.106468.1.S1_at	2.1573	0.0139614	1.46114	0.0620651	NA	NA	NA
666	TaAffx.11965.1.A1_at	2.55074	0.000127042	1.45884	0.0017579	NA	NA	NA
936	Ta.7711.1.A1_at	2.25713	2.76749e-05	1.45781	0.00014386	hypothetical protein, partial [Lolium perenne]	AFA26170.1	hypothetical protein, partial [Lolium perenne]
639	Ta.1447.1.S1_x_at	2.58217	7.68419e-05	1.45486	0.0010181	NA	NA	NA
212	Ta.9458.1.S1_at	3.74898	1.14275e-05	1.45473	0.000343027	NA	NA	NA
509	TaAffx.93175.2.S1_at	2.81638	0.00238129	1.45429	0.0431393	NA	NA	NA
308	Ta.4110.1.S1_at	3.33539	0.000112819	1.45336	0.00517201	hypothetical protein TRIUR3_10180 [Triticum urartu]	EMS66169.1	hypothetical protein TRIUR3_10180 [Triticum urartu]
901	Ta.13760.1.S1_at	2.28884	0.000544769	1.45043	0.0052561	NA	NA	NA
1183	Ta.11623.1.S1_x_at	2.05462	0.000588957	1.44842	0.00352667	predicted protein [Hordeum vulgare subsp. vulgare]	BAK01078.1	predicted protein [Hordeum vulgare subsp. vulgare]
537	TaAffx.4531.2.S1_s_at	2.74614	0.000278028	1.44813	0.00600242	hypothetical protein TRIUR3_25185 [Triticum urartu]	EMS55636.1	hypothetical protein TRIUR3_25185 [Triticum urartu]
837	TaAffx.5139.1.S1_at	2.36253	0.000757382	1.44699	0.00843668	NA	NA	NA
1171	Ta.10098.3.S1_x_at	2.06297	0.00742911	1.44605	0.0351943	NA	NA	NA
757	TaAffx.30810.1.S1_at	2.46294	0.0117703	1.44235	0.0813113	NA	NA	NA
658	TaAffx.82780.1.S1_at	2.56575	0.00793607	1.44164	0.0734404	NA	NA	NA
853	Ta.7202.2.S1_at	2.33755	0.00869615	1.44125	0.0600258	MAD2 [Triticum aestivum]	BAD90975.1	MAD2 [Triticum aestivum]
1257	Ta.10608.1.A1_at	2.00124	0.000115531	1.43311	0.000568711	NA	NA	NA
1075	TaAffx.116144.1.S1_x_at	2.14401	0.0167567	1.42909	0.0737083	NA	NA	NA
1249	TaAffx.110442.1.S1_at	2.00339	0.0173186	1.42783	0.0625386	CTP synthase [Aegilops tauschii]	EMT30607.1	CTP synthase [Aegilops tauschii]
543	Ta.2955.1.A1_s_at	2.73728	0.000295532	1.41767	0.00694317	NA	NA	NA
1064	Ta.23415.1.S1_at	2.15039	0.000690716	1.41254	0.00566122	NA	NA	NA
1167	Ta.16999.2.S1_x_at	2.06683	0.000605656	1.40831	0.00422012	predicted protein [Hordeum vulgare subsp. vulgare] gi	BAJ89724.1	predicted protein [Hordeum vulgare subsp. vulgare] gi
1158	Ta.27274.2.S1_s_at	2.07112	0.000175787	1.40783	0.00115638	NA	NA	NA
414	Ta.21750.1.S1_x_at	3.01106	2.55587e-05	1.40127	0.000515042	NA	NA	NA
905	Ta.9251.3.S1_at	2.28674	0.000377425	1.38728	0.00444136	NA	NA	NA
709	TaAffx.82120.1.S1_at	2.5086	0.00383792	1.3755	0.0501336	reverse transcriptase [Arabidopsis thaliana]	BAB40828.1	reverse transcriptase [Arabidopsis thaliana]
868	TaAffx.84186.1.S1_at	2.32385	0.000330872	1.37145	0.00438088	NA	NA	NA
214	TaAffx.64310.2.S1_at	3.74196	0.000421788	1.36909	0.0393282	NA	NA	NA
846	Ta.16047.1.S1_at	2.34561	0.0148611	1.36662	0.0959833	NA	NA	NA
748	Ta.4333.1.S1_s_at	2.46913	2.82746e-05	1.3651	0.000277023	hypothetical protein F775_32732 [Aegilops tauschii]	EMT06056.1	hypothetical protein F775_32732 [Aegilops tauschii]
1206	TaAffx.128510.10.S1_s_at	2.03611	0.0121559	1.36438	0.0597173	hypothetical protein F775_42471 [Aegilops tauschii]	EMT18585.1	hypothetical protein F775_42471 [Aegilops tauschii]
917	TaAffx.15852.1.S1_at	2.27323	0.0157148	1.35881	0.0955833	NA	NA	NA
520	TaAffx.132555.1.S1_at	2.79572	3.95144e-05	1.349	0.000772882	hypothetical protein F775_00930 [Aegilops tauschii]	EMT03400.1	hypothetical protein F775_00930 [Aegilops tauschii]
616	TaAffx.23632.1.S1_at	2.60505	0.000240118	1.34861	0.00556463	NA	NA	NA
1031	Ta.6446.2.S1_at	2.18037	0.000155335	1.34513	0.00157075	NA	NA	NA
965	Ta.339.2.S1_at	2.23033	0.000151169	1.34427	0.00167973	NA	NA	NA
1238	Ta.11888.3.S1_at	2.00873	0.0226146	1.34298	0.0913079	NA	NA	NA
1019	Ta.6603.1.S1_x_at	2.19068	6.32553e-05	1.32888	0.000574434	NA	NA	NA
1159	TaAffx.113765.1.S1_at	2.07072	0.0100805	1.32886	0.0603756	A Chain A, Pyruvate Phosphate Dikinase From Maize gi	1VBG	A Chain A, Pyruvate Phosphate Dikinase From Maize gi
448	Ta.4815.1.S1_at	2.92451	1.81835e-05	1.32643	0.000358133	NA	NA	NA
389	Ta.30798.3.S1_at	3.10386	0.000668483	1.32514	0.032836	NA	NA	NA
1177	Ta.20591.2.S1_a_at	2.06091	0.000869781	1.32402	0.00787361	NA	NA	NA
491	TaAffx.84103.1.S1_at	2.85198	0.00626564	1.32373	0.105115	NA	NA	NA
704	Ta.3709.1.A1_at	2.51139	0.00982931	1.32248	0.101799	Ubiquinol-cytochrome-c reductase [Blumeria graminis f. sp. tritici 96224]	EPQ63765.1	Ubiquinol-cytochrome-c reductase [Blumeria graminis f. sp. tritici 96224]
1071	TaAffx.38771.1.S1_at	2.14513	0.0148992	1.31462	0.089186	NA	NA	NA
697	TaAffx.83326.1.S1_at	2.51792	0.00360686	1.31253	0.0573145	NA	NA	NA
585	Ta.25081.1.A1_at	2.66228	1.22234e-05	1.31129	0.000158635	NA	NA	NA
957	TaAffx.47498.1.S1_at	2.23571	0.0131271	1.30199	0.0947928	NA	NA	NA
1100	Ta.11607.1.A1_at	2.12309	0.000504402	1.29765	0.00576405	NA	NA	NA
169	Ta.27101.3.S1_at	3.92548	1.66975e-05	1.29312	0.00129592	NA	NA	NA
880	TaAffx.8283.1.S1_at	2.30782	0.0113224	1.29236	0.0965362	NA	NA	NA
1219	TaAffx.41970.1.S1_at	2.02298	0.000557758	1.29134	0.00526103	NA	NA	NA
855	Ta.23664.1.S1_at	2.33715	0.00133434	1.29101	0.0218639	ADP,ATP carrier protein 1, chloroplastic [Triticum urartu]	EMS68334.1	ADP,ATP carrier protein 1, chloroplastic [Triticum urartu]
786	TaAffx.120142.1.A1_at	2.43007	0.00583631	1.279	0.0766324	NA	NA	NA
136	Ta.27101.3.S1_x_at	4.09813	2.43396e-05	1.27511	0.00292133	NA	NA	NA
1215	Ta.16018.1.S1_at	2.02844	0.0270585	1.27047	0.117232	NA	NA	NA
1113	Ta.19114.1.S1_at	2.1168	0.000341875	1.26888	0.00424227	NA	NA	NA
970	TaAffx.9393.2.S1_at	2.22847	0.00166949	1.25816	0.0242285	unnamed protein product [Triticum aestivum] gi	CDM80074.1	unnamed protein product [Triticum aestivum] gi
1246	Ta.14301.2.S1_at	2.00674	0.0272713	1.24511	0.124392	NA	NA	NA
1022	TaAffx.2601.1.S1_at	2.18955	0.000122692	1.23172	0.00184219	Solute carrier family 22 member 3 [Aegilops tauschii]	EMT30622.1	Solute carrier family 22 member 3 [Aegilops tauschii]
1044	TaAffx.15789.1.A1_at	2.1702	6.13153e-05	1.2306	0.000733346	NA	NA	NA
654	Ta.6111.1.S1_at	2.56986	2.44136e-05	1.21066	0.00046274	NA	NA	NA
1025	Ta.20766.1.S1_at	2.18774	0.000182272	1.20803	0.00308517	NA	NA	NA
445	Ta.5645.2.S1_x_at	2.92897	0.00288171	1.20662	0.100877	Asparagine synthetase (glutamine-hydrolyzing) [Aegilops tauschii]	EMT17910.1	Asparagine synthetase (glutamine-hydrolyzing) [Aegilops tauschii]
1059	TaAffx.82307.1.S1_at	2.15734	0.0180601	1.20112	0.130087	NA	NA	NA
1087	Ta.28866.3.A1_at	2.13412	0.00392004	1.19672	0.0486117	Patatin-T5 [Aegilops tauschii]	EMT08201.1	Patatin-T5 [Aegilops tauschii]
131	Ta.13226.1.S1_at	4.12736	1.09795e-05	1.19562	0.00121944	NA	NA	NA
1227	Ta.28262.1.S1_at	2.01925	0.000132906	1.195	0.00159882	NA	NA	NA
1013	Ta.11380.1.A1_at	2.19911	0.000179766	1.19397	0.0032961	NA	NA	NA
1222	TaAffx.85952.1.S1_at	2.02245	0.0228208	1.19176	0.130744	NA	NA	NA
527	Ta.28289.2.S1_x_at	2.78058	0.00114984	1.18506	0.0506723	NA	NA	NA
1191	Ta.4419.2.S1_x_at	2.0487	6.35835e-05	1.1821	0.000719001	Cysteine proteinase 1 [Aegilops tauschii]	EMT16425.1	Cysteine proteinase 1 [Aegilops tauschii]
854	Ta.19500.1.S1_at	2.33735	7.06299e-05	1.18154	0.00149525	NA	NA	NA
297	TaAffx.122104.1.S1_at	3.36229	0.000973175	1.17538	0.0840348	NAC domain-containing protein 29 [Triticum urartu]	EMS63116.1	NAC domain-containing protein 29 [Triticum urartu]
967	TaAffx.108123.1.S1_s_at	2.22982	0.01824	1.1658	0.148904	NA	NA	NA
1048	Ta.26286.1.S1_a_at	2.16725	0.0182594	1.15004	0.14798	Nuclease PA3 [Aegilops tauschii]	EMT32619.1	Nuclease PA3 [Aegilops tauschii]
1236	Ta.26092.2.A1_at	2.01155	0.0248496	1.14101	0.151356	NA	NA	NA
684	TaAffx.80603.1.S1_at	2.52918	0.00199752	1.13875	0.0628717	NA	NA	NA
1187	Ta.6262.2.S1_x_at	2.05087	0.000767671	1.13831	0.0133278	ADP,ATP carrier protein 1, chloroplastic [Aegilops tauschii]	EMT25116.1	ADP,ATP carrier protein 1, chloroplastic [Aegilops tauschii]
1119	Ta.26268.1.A1_at	2.11094	0.000240325	1.13283	0.00480267	NA	NA	NA
293	Ta.9077.2.A1_x_at	3.37542	1.18049e-05	1.13254	0.000736007	NA	NA	NA
1212	Ta.8227.1.S1_at	2.03031	0.00419814	1.12032	0.0545457	Cytochrome P450 81D1 [Aegilops tauschii]	EMT05439.1	Cytochrome P450 81D1 [Aegilops tauschii]
517	Ta.6111.1.S1_x_at	2.80369	1.96552e-05	1.11267	0.00073692	NA	NA	NA
203	Ta.13226.1.S1_s_at	3.77314	2.90566e-05	1.11218	0.00473806	NA	NA	NA
1235	TaAffx.114048.1.S1_at	2.01203	0.0015784	1.10948	0.025726	TPA	DAA43366.1	TPA
551	TaAffx.114390.1.S1_at	2.71785	0.00113225	1.10773	0.0588137	NA	NA	NA
1231	TaAffx.118876.1.S1_at	2.01513	0.000165752	1.10402	0.00288194	NA	NA	NA
774	Ta.2201.1.S1_at	2.44118	0.000565139	1.10354	0.0235134	NA	NA	NA
291	Ta.3130.1.S1_at	3.38042	0.000606518	1.09439	0.0790603	NA	NA	NA
889	TaAffx.122065.1.S1_at	2.29827	0.0001319	1.08701	0.00438481	hypothetical protein F775_28054 [Aegilops tauschii]	EMT18890.1	hypothetical protein F775_28054 [Aegilops tauschii]
975	Ta.5261.1.S1_at	2.22473	0.00568902	1.08011	0.0987878	NA	NA	NA
981	Ta.9251.3.S1_x_at	2.22173	9.00387e-05	1.07566	0.00246648	NA	NA	NA
1011	TaAffx.106659.1.S1_at	2.20185	0.000291388	1.07442	0.00908473	NA	NA	NA
968	Ta.10552.1.S1_at	2.2298	6.31342e-05	1.07013	0.00164234	NA	NA	NA
871	TaAffx.107998.1.S1_at	2.31855	0.00754431	1.03638	0.144428	NA	NA	NA
1094	Ta.4890.3.S1_a_at	2.12689	0.00446725	1.03327	0.0856442	NA	NA	NA
1192	TaAffx.5909.1.S1_at	2.04842	0.00974786	1.02771	0.125447	NA	NA	NA
838	TaAffx.83141.1.S1_at	2.35845	0.0124851	1.01488	0.19796	NA	NA	NA
1250	TaAffx.114668.2.S1_x_at	2.00331	0.0184703	1.01434	0.173322	NA	NA	NA
1129	Ta.7518.2.S1_x_at	2.10125	0.000116654	1.01368	0.003502	NA	NA	NA
1135	TaAffx.117117.1.S1_at	2.09239	0.0117166	1.01248	0.151796	NA	NA	NA
1018	Ta.8976.3.S1_x_at	2.19262	0.0148787	1.00269	0.192097	NA	NA	NA
391	TaAffx.65941.1.S1_at	3.09341	0.000360295	1.00113	0.0554237	Subtilisin-like protease [Aegilops tauschii]	EMT11726.1	Subtilisin-like protease [Aegilops tauschii]
925	TaAffx.113792.1.S1_s_at	2.26697	0.0156879	0.953486	0.230395	NA	NA	NA
421	Ta.9077.1.S1_x_at	2.98998	1.41751e-05	0.905693	0.00161074	Aminotransferase YbdL [Triticum urartu]	EMS66098.1	Aminotransferase YbdL [Triticum urartu]
900	Ta.3717.1.A1_at	2.28916	0.0123569	0.900982	0.240237	NA	NA	NA
1005	Ta.6803.2.S1_a_at	2.20852	0.00146083	0.898414	0.0722138	hypothetical protein OsJ_33565 [Oryza sativa Japonica Group]	EEE51938.1	hypothetical protein OsJ_33565 [Oryza sativa Japonica Group]
460	Ta.5703.1.S1_a_at	2.90992	0.00211738	0.893257	0.186691	NA	NA	NA
729	Ta.24654.1.S1_at	2.4877	0.0020484	0.893257	0.127034	NA	NA	NA
1124	TaAffx.119306.1.S1_at	2.10575	0.0224907	0.893065	0.256303	hypothetical protein F775_04598 [Aegilops tauschii]	EMT12614.1	hypothetical protein F775_04598 [Aegilops tauschii]
1148	TaAffx.11967.1.S1_at	2.08363	0.0185811	0.885382	0.24949	NA	NA	NA
1220	Ta.10107.2.S1_x_at	2.0228	3.32805e-05	0.884338	0.000970248	unnamed protein product [Triticum aestivum]	CDM85361.1	unnamed protein product [Triticum aestivum]
1221	Ta.10107.2.S1_x_at	2.0228	3.32805e-05	0.884338	0.000970248	unnamed protein product [Triticum aestivum]	CDM85361.1	unnamed protein product [Triticum aestivum]
1080	Ta.4071.1.S1_x_at	2.1421	0.000303401	0.878502	0.0200208	NA	NA	NA
963	Ta.9077.1.S1_s_at	2.23221	2.80933e-05	0.861579	0.00134202	NA	NA	NA
1029	TaAffx.111171.1.S1_at	2.18229	0.00388464	0.85982	0.142648	Peroxidase 35 [Aegilops tauschii]	EMT04726.1	Peroxidase 35 [Aegilops tauschii]
1030	TaAffx.111171.1.S1_at	2.18229	0.00388464	0.85982	0.142648	Peroxidase 35 [Aegilops tauschii]	EMT04726.1	Peroxidase 35 [Aegilops tauschii]
314	Ta.16541.1.S1_x_at	3.32292	0.00127586	0.846297	0.220488	NA	NA	NA
1152	Ta.20465.1.S1_at	2.08253	0.0233671	0.843893	0.292665	metacaspase 2 [Aegilops tauschii] gi	AET08884.1	metacaspase 2 [Aegilops tauschii] gi
958	TaAffx.73209.1.S1_at	2.2355	0.000873082	0.837726	0.0662703	predicted protein [Hordeum vulgare subsp. vulgare]	BAK06878.1	predicted protein [Hordeum vulgare subsp. vulgare]
1211	TaAffx.6524.1.S1_at	2.03039	0.0229701	0.833256	0.2889	putative ATP-citrate synthase [Blumeria graminis f. sp. hordei DH14]	CCU82228.1	putative ATP-citrate synthase [Blumeria graminis f. sp. hordei DH14]
931	TaAffx.120740.1.S1_s_at	2.26181	0.00820556	0.831725	0.235246	NA	NA	NA
1033	TaAffx.106545.1.S1_at	2.17778	0.00578524	0.821887	0.192762	NA	NA	NA
842	TaAffx.120941.2.S1_at	2.34821	0.00638908	0.810631	0.239216	NA	NA	NA
1066	TaAffx.111430.1.S1_at	2.14944	0.00977967	0.80874	0.243527	NA	NA	NA
989	Ta.25000.1.A1_a_at	2.21751	0.013739	0.808186	0.290243	NA	NA	NA
1209	Ta.11888.1.S1_at	2.03101	0.00118958	0.787422	0.073799	NA	NA	NA
823	TaAffx.119729.1.S1_at	2.37756	0.0137872	0.785479	0.329902	NA	NA	NA
679	Ta.21047.3.S1_x_at	2.53694	0.00118296	0.780328	0.141773	NA	NA	NA
824	Ta.23909.2.S1_at	2.37615	0.00141613	0.770494	0.137077	Beta-glucosidase 44 [Aegilops tauschii]	EMT08337.1	Beta-glucosidase 44 [Aegilops tauschii]
221	Ta.19289.1.S1_at	3.69604	6.11781e-06	0.76199	0.00188739	NA	NA	NA
739	Ta.1623.1.S1_at	2.47909	9.10697e-05	0.745092	0.0208557	NA	NA	NA
1077	Ta.15864.1.S1_at	2.14285	8.23178e-05	0.701391	0.0130848	NA	NA	NA
361	Ta.25624.1.A1_at	3.16035	8.02585e-05	0.691395	0.0599549	Sphingosine kinase 1 [Aegilops tauschii]	EMT29333.1	Sphingosine kinase 1 [Aegilops tauschii]
653	Ta.27657.9.S1_x_at	2.5714	0.00634488	0.679156	0.366825	H2A3_WHEAT RecName	P02277.1	H2A3_WHEAT RecName
885	TaAffx.118856.1.S1_at	2.30184	0.00165624	0.677415	0.188172	predicted protein [Hordeum vulgare subsp. vulgare]	BAK02422.1	predicted protein [Hordeum vulgare subsp. vulgare]
642	Ta.13209.1.S1_at	2.57908	0.00269807	0.670432	0.290538	Adenine phosphoribosyltransferase 2 [Triticum urartu]	EMS65294.1	Adenine phosphoribosyltransferase 2 [Triticum urartu]
753	Ta.28160.1.S1_x_at	2.46608	0.0071292	0.63406	0.394969	NA	NA	NA
1228	TaAffx.42772.1.A1_at	2.01889	0.000217297	0.613019	0.047098	predicted protein [Hordeum vulgare subsp. vulgare] gi	BAJ94430.1	predicted protein [Hordeum vulgare subsp. vulgare] gi
1175	TaAffx.107398.1.S1_x_at	2.06221	0.0077265	0.576158	0.369202	Replication protein A 32 kDa subunit [Triticum urartu]	EMS68679.1	Replication protein A 32 kDa subunit [Triticum urartu]
1176	TaAffx.107398.1.S1_x_at	2.06221	0.0077265	0.576158	0.369202	Replication protein A 32 kDa subunit [Triticum urartu]	EMS68679.1	Replication protein A 32 kDa subunit [Triticum urartu]
966	TaAffx.109570.1.S1_at	2.23031	0.00985194	0.574289	0.432553	NA	NA	NA
640	TaAffx.81888.1.S1_at	2.58206	0.00376762	0.51429	0.45833	NA	NA	NA
1112	TaAffx.81382.1.S1_at	2.11747	0.00725576	0.503407	0.443645	NA	NA	NA
994	Ta.22825.3.S1_a_at	2.2149	0.00105107	0.499595	0.267747	NA	NA	NA
1205	TaAffx.11967.2.S1_at	2.03636	0.0212016	0.482839	0.551047	NA	NA	NA
916	Ta.969.2.S1_at	2.27331	0.0164669	0.461251	0.586895	hypothetical protein TRIUR3_03439 [Triticum urartu]	EMS68160.1	hypothetical protein TRIUR3_03439 [Triticum urartu]
707	TaAffx.63425.1.S1_at	2.50967	2.43396e-05	0.458544	0.0295651	NA	NA	NA
1049	TaAffx.36870.1.A1_at	2.16682	0.0204522	0.446666	0.600626	unnamed protein product [Triticum aestivum] gi	CDM84994.1	unnamed protein product [Triticum aestivum] gi
449	TaAffx.81190.1.S1_at	2.92419	0.000312645	0.42939	0.347003	NA	NA	NA
521	Ta.9221.1.A1_a_at	2.79522	0.000109387	0.40186	0.23318	NA	NA	NA
761	TaAffx.12101.2.S1_at	2.45812	0.00720451	0.391804	0.617626	NA	NA	NA
881	TaAffx.74619.1.S1_at	2.30775	0.0158795	0.386678	0.653361	NA	NA	NA
155	Ta.30774.1.S1_at	3.9939	4.76076e-05	0.381645	0.31028	NA	NA	NA
1056	Ta.20469.3.S1_at	2.16125	0.00905513	0.34305	0.642215	PREDICTED	XP_008678034.1	PREDICTED
1114	TaAffx.100380.2.A1_at	2.11618	0.00153456	0.325478	0.499422	NA	NA	NA
706	TaAffx.8417.1.S1_at	2.51021	0.00188209	0.29459	0.631974	NA	NA	NA
1136	TaAffx.31900.1.S1_at	2.092	0.0103533	0.265825	0.727406	unknown [Zea mays]	ACN27241.1	unknown [Zea mays]
498	Ta.11214.1.A1_at	2.83935	0.000296475	0.246139	0.594884	NA	NA	NA
461	TaAffx.114248.1.S1_at	2.9082	0.000348567	0.224889	0.653039	hypothetical protein F775_29267 [Aegilops tauschii]	EMT09909.1	hypothetical protein F775_29267 [Aegilops tauschii]
1144	Ta.18774.1.S1_at	2.08521	0.00160848	0.221601	0.659445	NA	NA	NA
972	Ta.5703.2.A1_x_at	2.22691	0.0120222	0.211172	0.808937	NA	NA	NA
1145	TaAffx.110094.1.S1_at	2.08465	0.0110838	0.197086	0.807659	NA	NA	NA
549	Ta.16392.1.S1_at	2.72078	0.00282682	0.158387	0.844675	NA	NA	NA
738	TaAffx.29272.1.S1_at	2.47961	0.000972452	0.13542	0.816084	NA	NA	NA
404	Ta.30780.1.A1_at	3.02963	7.11724e-05	0.109846	0.765586	NA	NA	NA
482	Ta.10775.1.S1_at	2.86496	0.000387801	0.0952241	0.867333	NA	NA	NA
1131	Ta.5622.2.S1_at	2.09966	0.000149375	0.0570099	0.864827	hypothetical protein F775_30387 [Aegilops tauschii]	EMT12815.1	hypothetical protein F775_30387 [Aegilops tauschii]
934	TaAffx.31370.1.S1_at	2.25777	0.0104389	0.035569	0.969997	NA	NA	NA
987	TaAffx.114030.2.S1_at	2.21996	0.0137378	-0.00443097	0.996609	NA	NA	NA
977	Ta.19319.1.S1_x_at	2.22285	0.000116206	-0.00460467	0.989652	NA	NA	NA
466	TaAffx.82438.1.S1_at	2.90377	0.00211645	-0.0791014	0.927128	NA	NA	NA
693	TaAffx.113174.1.S1_at	2.52267	0.00324472	-0.144302	0.852919	NA	NA	NA
1082	TaAffx.59955.1.S1_at	2.13723	0.0119292	-0.175793	0.837611	NA	NA	NA
918	AFFX-r2-TagO-3_at	2.27148	0.0104909	-0.37448	0.636996	NA	NA	NA
832	Ta.26259.1.S1_at	2.36873	0.00581518	-0.470625	0.504662	unnamed protein product [Triticum aestivum]	CDM84879.1	unnamed protein product [Triticum aestivum]
876	TaAffx.113187.2.S1_s_at	2.31385	9.6712e-05	-0.471728	0.0890815	NA	NA	NA
1062	TaAffx.54389.1.S1_at	2.15527	0.0151582	-0.575059	0.459882	NA	NA	NA
278	Ta.8094.1.A1_at	3.41357	1.18635e-05	-0.597229	0.0141612	NA	NA	NA
1244	TaAffx.55894.1.S1_at	2.00678	0.012674	-0.651758	0.345552	hypothetical protein SORBIDRAFT_01g020130 [Sorghum bicolor] gi	XP_002464527.1	hypothetical protein SORBIDRAFT_01g020130 [Sorghum bicolor] gi
1245	TaAffx.55894.1.S1_at	2.00678	0.012674	-0.651758	0.345552	hypothetical protein SORBIDRAFT_01g020130 [Sorghum bicolor] gi	XP_002464527.1	hypothetical protein SORBIDRAFT_01g020130 [Sorghum bicolor] gi
740	Ta.12960.1.S1_at	2.47745	0.00831335	-0.850413	0.264042	NA	NA	NA
717	TaAffx.79709.1.S1_at	2.49841	0.00115061	-0.995754	0.0647953	NA	NA	NA
1229	TaAffx.4922.1.S1_at	2.01837	0.0110202	-1.35187	0.055816	Cytochrome P450 86B1 [Triticum urartu]	EMS48808.1	Cytochrome P450 86B1 [Triticum urartu]
