# Supplementary material for: Long read and single molecule DNA sequencing simplifies genome assembly and TAL effector gene analysis of Xanthomonas translucens
Source: BMC Genomics. 2016 Jan 5;17:21. doi: 10.1186/s12864-015-2348-9 (PMC4700564; doi:10.1186/s12864-015-2348-9)
Supplement: Additional file 20: Table S7. — Primers used in this study. (XLSX 8 kb) [file 12864_2015_2348_MOESM20_ESM.xlsx]

## Sheet: Sheet1
		Additional file 20: Table S7. Primers used in this study.
		Tal1-F:	caccGAATTCGACATGAACACCGACCACAC
		Tal1-R:	atatAAGCTTCCGATCCTATGATGCCAAAG
		Tal2-F:	caccGAATTCACGCTTCTTCACGTCCAATC
		Tal2-R:	atatAAGCTTGTTCTTCAACGCGTGGATCT
		Tal3-F:	caccGAATTCTTACCCCTTGGCAAAGTACG
		Tal3-R:	atatAAGCTTGCTCAACTGGATCGACTGGT
		Tal4-F:	caccGAATTCGACCCTTGAAGCTGAAGCAG
		Tal4-R:	atatAAGCTTGCACCATCTGGTCCATCTCT
		Tal5-F:	caccGAATTCCTGCTAGTGCACTCGGATCA
		Tal5-R:	atatAAGCTTGGGGATTTAGAGCGGCTAAC
		Tal6-F:	atatAAGCTTGTTCAGCCGACAGACGTGTA
		Tal6-R:	caccGAATTCATGTCTCGCTCTTCGGTGAC
		Tal7-F: *	caccGAATTCCCCTCAGTAGCTGGGGTGTA
		Tal7-F2:*	caccGAATTCCACATGGCTGGTCACATACG
		Tal7-R:	atatAAGCTTTGCCAAGACACTGAAGCAAG
		Tal8-F:	caccGAATTCCTTCATATCCCCGAGCAAAC
		Tal8-R:	atatAAGCTTTCAGGTAGTCTCCGACTGAG
		Forall-Val	AACAAGCCAGGGATGTAACG
		XTThrcC-F	GCAGAAGTTCCTGGACACGCTGG
		XTThrcC-R	ATCGATCTGCAGCAGTTGCGGAC
		XTTHrcC-Out	CGACACCCGCGTCATCAGAAAAC
		*Tal7-F was used for identifying TAL mutant, while the Tal7-F2 was used for cloning TAL gene.
